# Supplementary material for: An essential gene screening identifies yeast Mot1 as a suppressor of R-loops and genome instability
Source: PLoS Genet. 2026 Feb 9;22(2):e1012040. doi: 10.1371/journal.pgen.1012040 (PMC12912698; doi:10.1371/journal.pgen.1012040)
Supplement: S1 Table — (XLSX) [file pgen.1012040.s007.xlsx]

## Sheet: Hoja1
Selected candidates were classified in three categories:
Low level of basal recombination that increase when AID is expressed (Cat. 1), high level of basal recombination that increased upon AID expression (Cat. 2), recombination level equally high with or without AID expression (Cat.3).
Empty spaces in the allele column means that the gene was deleted.
Genes encoding for nuclear proteins from categories 1 and 2 that were selected for further analysis are highlighted in bold.
ORF	Gene	Allele	Category
YNR035C	ARC35	arc35-6	1
YDL192W	ARF1		1
YHR040W	BCD1	bcd1-5001	1
YLR110C	CCW12		1
YAL041W	CDC24	cdc24-h	1
YBL084C	CDC27	cdc27-2	1
YLR418C	CDC73		1
YHR191C	CTF8	ctf8-162	1
YDR052C	DBF4	dbf4-2	1
YHR019C	DED81	ded81-5001	1
YDR236C	FMN1	fmn1-5001	1
YER136W	GDI1	gdi1-1	1
YNL021W	HDA1		1
YNL075W	IMP4	imp4-2	1
YOR336W	KRE5	kre5-ts2	1
YNL147W	LSM7		1
YDR060W	MAK21	mak21-1	1
YDL003W	MCD1	mcd1-73	1
YBR193C	MED8	med8-39	1
YDL002C	NHP10		1
YJR112W	NNF1	nnf1-17	1
YGL055W	OLE1	ole1-m2	1
YLR008C	PAM18	pam18-1	1
YBL105C	PKC1	pkc1-4	1
YPR178W	PRP4	prp4-1	1
YBR055C	PRP6	prp6-1	1
YGR156W	PTI1	pti1-ts7-supp1	1
YLR032W	RAD5		1
YNL216W	RAP1	rap1-1	1
YPR094W	RDS3	rds3-1	1
YHR027C	RPN1	rpn1-821	1
YLR367W	RPS22B		1
YDR394W	RPT3	rpt3-1	1
YML049C	RSE1	rse1-1	1
YER125W	RSP5	rsp5-1	1
YMR263W	SAP30		1
YPL085W	SEC16	sec16-2	1
YOL034W	SMC5	smc5-6	1
YGL022W	STT3	stt3-7	1
YDR362C	TFC6	tfc6-m1	1
YPR016C	TIF6	tif6-ts4	1
YAL002W	VPS8		1
YML081C-A	ATP18		2
YLR229C	CDC42	cdc42-1	2
YGR278W	CWC22	cwc22-5001	2
YIR010W	DSN1	dsn1-8	2
YBR004C	GPI18	gpi18-5001	2
YDR331W	GPI8	gpi8-5001	2
YLL035W	GRC3	grc3-5001	2
YPL204W	HRR25	hrr25-5001	2
YLR347C	KAP95	kap95-e126k	2
YJR054W	KCH1		2
YBR142W	MAK5	mak5-5001	2
YFL034C-B	MOB2	mob2-40	2
YFL034C-B	MOB2	mob2-11	2
YPL082C	MOT1	mot1-1033	2
YLR197W	NOP56	nop56-5001	2
YKR002W	PAP1	pap1-1	2
YER012W	PRE1	pre1-1	2
YPR103W	PRE2	pre2-v214a	2
YDR004W	RAD57		2
YMR239C	RNT1	rnt1-47	2
YDL097C	RPN6	rpn6-5001	2
YER008C	SEC3	sec3-2	2
YLL003W	SFI1	sfi1-3	2
YOR057W	SGT1	sgt1-5	2
YDR201W	SPC19	spc19-5001	2
YDR310C	SUM1		2
YLR316C	TAD3	tad3-5001	2
YGR047C	TFC4	tfc4-5001	2
YKL112W	ABF1	abf1-101	3
YLR127C	APC2	apc2-8	3
YLR393W	ATP10		3
YML077W	BET5	bet5-5001	3
YGL247W	BRR6	brr6-5001	3
YGR140W	CBF2	cbf2-2	3
YCR002C	CDC10	cdc10-4	3
YFR036W	CDC26	cdc26-1	3
YDL165W	CDC36	cdc36-16	3
YBR135W	CKS1	cks1-38	3
YLR117C	CLF1	clf1-1	3
YDR016C	DAD1	dad1-5005	3
YAL003W	EFB1	efb1-4	3
YLR291C	GCD7	gcd7-5001	3
YBR121C	GRS1	grs1-5001	3
YCL059C	KRR1	krr1-17	3
YHR024C	MAS2	mas2-10	3
YEL019C	MMS21	mms21-1	3
YDR162C	NBP2		3
YNL061W	NOP2	nop2-10	3
YKR022C	NTR2	ntr2-5001	3
YDR113C	PDS1	pds1-128	3
YBL105C	PKC1	pkc1-3	3
YBL105C	PKC1	pkc1-1	3
YDL102W	POL3	cdc2-7	3
YJR006W	POL31	pol31-5001-supp1	3
YMR075W	RCO1		3
YAR007C	RFA1	rfa1-m2	3
YDR091C	RLI1	rli1-5001	3
YDR064W	RPS13	rps13-5001	3
YLR022C	SDO1	sdo1-vma1-ts	3
YDR164C	SEC1	sec1-1	3
YDR170C	SEC7	sec7-1	3
YMR190C	SGS1		3
YDR510W	SMT3	smt3-331	3
YGL115W	SNF4		3
YKL042W	SPC42	spc42-11	3
YPR088C	SRP54	srp54-5001	3
YLR045C	STU2	stu2-12	3
YBR175W	SWD3		3
YBR198C	TAF5	taf5-20	3
YMR227C	TAF7	taf7-ts1	3
YML064C	TEM1	tem1-3-supp1	3
YOL102C	TPT1	tpt1-5001	3
YFL037W	TUB2	tub2-443	3
YHR111W	UBA4		3
YDR449C	UTP6	utp6-5001	3
YGR172C	YIP1	yip1-40	3
YKL095W	YJU2	yju2-5001	3
YGR270W	YTA7		3
