# Supplementary material for: An essential gene screening identifies yeast Mot1 as a suppressor of R-loops and genome instability
Source: PLoS Genet. 2026 Feb 9;22(2):e1012040. doi: 10.1371/journal.pgen.1012040 (PMC12912698; doi:10.1371/journal.pgen.1012040)
Supplement: S2 Table — (XLSX) [file pgen.1012040.s008.xlsx]

## Sheet: Hoja1
Mutants with FC>4 in (+AID) were preliminary selected
Then, strains with FC(+AID)/FC(-AID) <4 were discarded
Finally strains that were selected for further analysis are highlighted in bold
	GLUCOSE (-AID)									GALACTOSE (+AID)
	R1	R2	R3	R4	R5	R6	R7	R8	R9	R1	R2	R3	R4	R5	R6	R7	R8	R9	AVERAGE GLU	FC GLU (-AID)	AVERAGE GAL	FC GAL (+AID)	FC(+AID)/FC(-AID)
WT	22.4576	44.5312	28.6885	22.5806	11.5079	26.0638	12.8571	23.8095	16.0959	5.49296	9.41558	9.66667	4.03846	9.78261	6.87943	3.36134	3.32031	4.82639	23.1769	1	6.30931	1	1
mft1	89.0805	47.9798	210.843	120	181.818	116.667	82.4742	135.135	111.111	43.7838	45	43	159.259	58.7302	118.812	75.8333	75	117.978	121.679	5.25	81.9329	12.986	2.47353
mlp1	42.9293	43.8776	40.8333	38	46.5517	27.7143	34.375	45.5882	113.194	58.25	103.45	66.27	75	21.3	70	47.92	34.85	78.57	48.1182	2.07613	61.7344	9.78466	4.71295
lsm7∆	23.3577	48.2456	42.9054	28.1915	35.8268	128.571	30.3922	51.4389	52	32.87	37.17	67.96	256.164	53.53	67.5	74.15	85.23	67.08	48.9922	2.11383	82.406	13.061	6.17884
ctf8-162	182.946	65.3333	125.62	28.9474	13.5417	23.0088	78.5	56.1856	86.8966	28.77	90.38	68.1	32.8283	41.67	41.98	48.21	315.789	59.8	73.4421	3.16876	80.8364	12.8123	4.0433
med8-39	48.8095	27.2321	24.5968	10.119	6.05381	13.4328	35.3846	19.7044	30.3571	125	94.56	67.83	87.8	95.33	78.4	31.58	15.79	128.57	23.9656	1.03403	80.54	12.7653	12.3452
cdc27-2	28.1385	48.3333	41.3265	57.0866	15.9864	21.371	30.6358	44.9219	82.8947	164.67	112.77	80.99	25.5	51.88	33.33	110.714	43.5	82.2222	41.1883	1.77713	78.3974	12.4257	6.99201
mob2-11	65.6805	61.1842	36.9748	12.9412	35.1852	14.5	41.8182	18.9394	54.7368	89.0805	48.6577	63.8298	86.9565	91.6084	76.6129	81.0811	26.4706	31.1475	37.9956	1.63937	66.1606	10.4862	6.39647
mot1-1033	17.1053	16.0714	10.2041	41.9753	28.3654	15	21.9595	16.791	23.1013	53.8462	36.9048	81.3433	89.4737	50	37.2449	104.651	96.4912	30.4348	21.1748	0.913616	64.4878	10.2211	11.1875
nnf1-17	33.6283	34.2466	137.383	73.4513	62.5767	38.674	35.5072	24.2236	35.2941	77.56	48.56	81.19	72.46	36.21	128.57	51.67	40.16	38.76	52.7761	2.2771	63.9044	10.1286	4.44803
pkc1-4	42.1622	37.5472	37.6147	31.8182	37.9828	56.1046	62.782	28.97	26.9737	56.42	34.47	98.93	42.76	33.33	83.23	96.41	69.4	57.59	40.2173	1.73523	63.6156	10.0828	5.81066
rsp5-1	63.806	34.8066	58.7912	13.587	31.75	15.8046	16.129	33.4302	30.3571	83	41.08	81.01	28.37	82.47	50.79	70.78	28.22	90.53	33.1624	1.43084	61.8056	9.79594	6.84629
rad57∆	53.9007	38.3234	44	24.2188	54.3796	55.9701	50.5814	74.1497	51.0989	109.78	52.5	43.88	76.5217	73.4317	37.4016	78.23	21.56	59.93	49.6247	2.14113	61.4706	9.74284	4.55034
tfc4-5001	61.8812	59.375	38.806	119.835	42.5703	40.9483	52.093	39.6985	38.6179	56.65	52.36	63.9	60.5	46.0465	48.3333	53.0928	50	69.8925	54.8694	2.36742	55.6417	8.81898	3.72515
cwc22-5001	49.0826	67.3913	46.3816	35	23.5849	25.3937	47.7941	67.7632	63.7602	38.07	73.91	75.98	41.51	48.21	43.48	81.22	47.47	40.58	47.3502	2.04299	54.4922	8.6368	4.22754
mob2-40	18.7861	16.3386	40.8805	35	26	47.1963	67.7966	32.9861	11.8243	21.7949	13.4328	40.5128	29.2373	35.1064	70.3008	56.4103	138.636	66.3265	32.9787	1.42291	52.4176	8.30798	5.83872
cdc73∆	52.5	34.6154	34.8485	44.9153	26.3298	58.1921	13.9098	31.5151	19.2593	37.8486	58.1395	55.3333	32.8042	31.6514	50.8547	27.7778	58.3333	51.5267	35.1206	1.51532	44.9188	7.11946	4.69831
bcd1-5001	30.9735	22.488	45.3125	79.5455	52.8571	143.478	369.643	91.2281	90.0901	25.98	39.01	30.67	78.5311	33.73	64.22	51.19	32.61	28.8	102.846	4.43744	42.749	6.77555	1.52691
cdc24-h	39.2857	50.2564	47.2527	27.459	31.7536	37.156	39.3617	25	24.2857	16.3934	43.662	5.23256	17.0213	42.5	93.75	17.0213	42.5	93.75	35.7568	1.54277	41.3145	6.54818	4.24442
cdc42-1	20.8738	12.6712	14.6789	28.1553	32.3276	20.8333	26.5957	31.8584	18.75	63.71	58.89	19.49	77.08	22.5	33.93	25	18.24	45.39	22.9716	0.99114	40.47	6.41433	6.47167
mak5-5001	21.3115	23.5849	23.1707	26.9231	37.1795	26.5957	33.3333	57	38.1356	57.377	82.3529	32.2917	36.3636	26.7606	21.5686	18.9474	42.2857	28.0702	31.9149	1.37701	38.4464	6.0936	4.42523
dsn1-8	27.0492	46.3235	31.6742	28.8991	18.75	58.871	33.5968	40.9091	50.4717	7.08	12.35	20	16.08	22.09	9.79	52.2	173.585	30.4546	37.3938	1.61341	38.181	6.05154	3.75078
rad5∆	17.4312	22.0447	20.0717	22.9236	31.7726	45.8498	40.7216	67.4419	53.6082	46.3918	49.3421	40	33.75	52.7559	6.03448	33.75	52.7559	6.03448	35.7628	1.54304	35.6461	5.64976	3.66146
pap1-1	39.2405	51.5464	39.7959	14.4086	19.1176	22.8324	18.883	34.0206	20.9524	27.439	30.9942	31.7568	72.067	11.8421	36.6834	32.3383	45.4545	16.8421	28.9775	1.25027	33.9353	5.37861	4.30195
kap95-E126K	9.53791	2.75229	9.2068	20.5492	8.59375	12.9545	12.2596	5.9126	24.3767	18.4615	26.0274	28.8889	24.2424	24.0741	28.5714	57.6923	31.4815	32.6531	11.7937	0.508856	30.2325	4.79173	9.41668
smc5-6	19.0141	13.4615	15.8654	15.873	16.4557	26.8116	16.4975	18.9189	26.5244	21.0526	14.8718	11.4458	13.5417	29.589	20.0658	28.125	38	51.9084	18.8247	0.812216	25.4	4.0258	4.95656
sap30∆	43.6813	24.375	21.9565	26.2195	12.5	15.6667	21	28.9809	57.5221	30.13	23.58	10.8696	14.55	84.7953	10.2113	31.25	5.73248	12.3239	27.9891	1.20763	24.827	3.93497	3.25843
mcd1-73	77.7778	54.5455	51.4286	13.2231	51.3661	42.7083	185.455	144.762	114.211	21.33	23.81	18.75	26.09	5.83	49.12	19.8675	32.8431	25.4054	81.7196	3.5259	24.7829	3.92799	1.11404
dbf4-3	85.4271	38.0282	130.769	33.0709	54.6154	103.378	26.7677	26.6055	70.7317	14.15	9.77	19.25	30.43	40.63	54.32	20.64	15.85	13.77	63.266	2.7297	24.3122	3.85339	1.41165
imp4-2	18.7739	46.131	13.6792	21.4844	8.93617	31.9149	4.85934	9.43396	22.3776	9.45946	11.6071	14.7651	12.9412	68	57.8125	25	5.10638	5.90717	19.7323	0.851376	23.3999	3.70879	4.35623
rse1-1	29.2308	37.931	29.4574	68.5714	52.8302	42.8571	27.0588	50.5155	45.5357	33.241	19.4836	46.9194	10.1399	27.193	16.4835	7.9646	25.8333	8.26446	42.6653	1.84085	21.7248	3.44329	1.87048
sum1∆	26.4706	15.8696	54.7414	62.0879	37.3206	62.8125	56.4024	62.5	34.7973	7.51	17.2	4.71	32.91	11.6	19.88	35.3846	9.80392	48.8372	45.8891	1.97995	20.8706	3.30791	1.67071
rap1-1	12.0301	7.07071	13.6585	2.77778	12.0833	3.21429	5.26316	14.2857	13.3333	15.9292	9.76744	17.8571	8.62069	10.3704	6.5678	9.02778	48.0916	53.4483	9.30188	0.401342	19.9645	3.16429	7.88427
grc3-5001	33.3333	15.7303	23.2365	14.0845	16.0079	43.4896	22.4227	18.797	15.625	14.0984	20.1439	23.7113	11.1888	27.0742	14.539	13.6076	13.75	29.6053	22.5252	0.97188	18.6354	2.95364	3.03909
nhp10∆	19.8198	17.0833	29.4118	20.3593	6.93642	17.0404	20.3593	6.93642	17.0404	13.0682	7.65027	8.14815	15.7895	17.0588	6.41026	19.4805	61.3497	17.341	17.2208	0.743014	18.4774	2.92859	3.9415
spc19-5001	4.12371	3.27869	5.76923	15.7895	15.3846	5.88235	6.69291	6.12245	14.2857	45.0382	41.5584	19.6429	5.88235	18.5567	15.2542	5.05051	5.71429	3.48837	8.59213	0.370719	17.7984	2.82098	7.60949
pre2-v214a	7.40741	9.11215	16.4671	11.2727	14.433	25	4.2735	5.03356	5.59441	4.95	22.45	4.38	3.77	30.14	4.8	42.99	5.6	35.5828	10.9549	0.472663	17.1848	2.72372	5.7625
tad3-5001	54.7771	52.8139	69.5876	84.0708	112.162	84.9558	69.1011	104.938	60.3774	9.74026	11.4458	20.8333	15.3846	3.5503	13.4615	17.1429	25	36.8421	76.976	3.32123	17.0445	2.70149	0.8134
pre1-1	11.6071	11.1354	19.1617	9.90338	19.5055	19.8171	11.828	5.55556	28.1437	9.74	5.81	34.2	33.33	16.28	28	5.97	9.62	7.69	15.1842	0.655141	16.7378	2.65287	4.04931
prp6-1	18.6709	25.5155	15.9509	17	53.2164	29.7297	77.4436	92.1875	12.6761	17.01	20.33	17.72	8.39	43.17	11.7241	5.29	13.33	7.91667	38.0434	1.64143	16.0979	2.55145	1.5544
tfc6-m1	16.2304	13.4259	22.9787	9.61538	7.47126	18.3333	9.0604	32.732	17.6991	9.38776	19.5767	22.1106	5.05618	25.7143	32.6531	8.73494	14.0777	5.66802	16.3941	0.707344	15.8866	2.51796	3.55974
hda1∆	7.02479	9.61538	7.33333	10.3627	28.5714	22.069	20.8955	31.0502	22.9787	6.25	8.8	15.63	23.8	8.61	3.08	30	18.4211	22.8856	17.7668	0.766572	15.2752	2.42106	3.15829
rpt3-1	16.3522	12.3457	59.2814	33.7278	16.6667	38.7097	34.6154	20.9677	18.2692	5.71429	6.53846	13.8889	14.6718	37.234	25.9259	6.52174	16.2562	10.3226	27.8818	1.203	15.2304	2.41396	2.00663
nop56-5001	61.2121	128.889	32.7161	147.321	38.1743	54.054	80	41.6667	92.1053	7.26	5.95	6.12	21.62	3.04	25	32.3383	9.13706	18.6992	75.1265	3.24144	14.3516	2.27467	0.701749
tif6-ts4	46.5116	42.9448	30.2721	22.7907	14.2308	21.8623	20.2186	33.7838	22.9478	10.4	10.1	16.02	13.7566	10.9524	14.2857	12.81	27.71	12.26	28.3958	1.22518	14.255	2.25936	1.84411
sfi1-3	19.7674	4.28571	4.81928	14.1994	15.8576	18.2796	1.96721	7.18954	82.1818	25.83	9.56	6.27	9.62	5.3	33.81	12.14	6.49	8.46	18.7275	0.808024	13.0533	2.0689	2.56045
rds3-1	28	13.5714	16.2791	27.6471	13.0435	7.91367	10.3261	19.0476	15.2778	8.79121	6.74157	8.88889	9.48276	7.59494	28.8889	15.6716	15.3285	7.5	16.7896	0.724409	12.0987	1.9176	2.64712
prp4-1	9.52381	32.9412	13.0435	21.8045	13.3929	8.47458	9.83607	14.2857	16.7883	6.7623	7.26257	39.2638	10.5691	19.5876	1.51515	7.18954	4.67836	9.91736	15.5656	0.671599	11.8606	1.87987	2.79909
rnt1-47	7.53769	20.7547	11.5152	13.9241	25.1121	17.1429	13.9241	25.1121	14.8571	17.1053	14.0468	9.17431	9.25926	5.2356	7.89474	9.09091	15.0602	8.39161	16.6533	0.71853	10.5843	1.67757	2.33473
pti1-ts7-supp1	32.2275	14.2857	11.7284	19.6429	18.4615	15.493	24.4318	18.0488	13.7725	8.07692	18.2609	2.91667	23.75	6.875	6.52174	5	7.5	5.86207	18.6769	0.80584	9.41814	1.49274	1.8524
mak21-1	11.2069	18.932	19.1011	13.4199	17.623	12.1693	16.8966	18.7135	9.35252	4.4	7.4	11.61	4.43	18.37	5.31915	10.7143	9.18367	12.8571	15.2683	0.658772	9.36492	1.4843	2.25314
rpn1-821	34.6154	40.2235	14.433	14.8148	8.42105	18.3168	20.9302	11.2426	35.1064	5.36	5.19	6.69	10.9091	5.2	7.11297	8.89831	6.84932	7.7551	22.0115	0.949717	7.1072	1.12646	1.1861
