# Supplementary material for: An essential gene screening identifies yeast Mot1 as a suppressor of R-loops and genome instability
Source: PLoS Genet. 2026 Feb 9;22(2):e1012040. doi: 10.1371/journal.pgen.1012040 (PMC12912698; doi:10.1371/journal.pgen.1012040)
Supplement: S3 Table — (XLSX) [file pgen.1012040.s009.xlsx]

## Sheet: Hoja1
Temperature-sensitive mutants of the essential genes collection
ORF	Gene	Allele	ORF	Gene	Allele
YBL074C	AAR2	aar2-5001	YKR082W	NUP133
YBR236C	ABD1	abd1-8	YGL092W	NUP145	nup145-r4
YBR236C	ABD1	abd1-5	YIL115C	NUP159	nup159-1
YKL112W	ABF1	abf1-103	YML103C	NUP188
YKL112W	ABF1	abf1-101	YJL039C	NUP192	nup192-15
YKL112W	ABF1	abf1-102	YGR119C	NUP57	nup57-e17
YFL039C	ACT1	act1-132	YJR042W	NUP85	nup85-5001
YFL039C	ACT1	act1-119	YDL193W	NUS1	nus1-5001
YFL039C	ACT1	act1-133	YGL151W	NUT1
YFL039C	ACT1	act1-155	YPR168W	NUT2	nut2-ts
YFL039C	ACT1	act1-3	YGR179C	OKP1	okp1-5
YFL039C	ACT1	act1-122	YGL055W	OLE1	ole1-m2
YFL039C	ACT1	act1-111	YJR073C	OPI3
YFL039C	ACT1	act1-124	YML065W	ORC1	orc1-5001
YFL039C	ACT1	act1-136	YBR060C	ORC2	orc2-4
YFL039C	ACT1	act1-108	YBR060C	ORC2	orc2-3
YFL039C	ACT1	act1-101	YBR060C	ORC2	orc2-2
YFL039C	ACT1	act1-121	YBR060C	ORC2	orc2-1
YFL039C	ACT1	act1-2	YLL004W	ORC3	orc3-70
YFL039C	ACT1	act1-112	YPR162C	ORC4	orc4-5001
YFL039C	ACT1	act1-4	YNL261W	ORC5	orc5-70
YFL039C	ACT1	act1-159	YHR118C	ORC6	orc6-5001
YFL039C	ACT1	act1-125	YJL002C	OST1	ost1-6
YFL039C	ACT1	act1-120	YOR103C	OST2	ost2-5001
YFL039C	ACT1	act1-129	YOR085W	OST3
YFL039C	ACT1	act1-105	YJL104W	PAM16	pam16-3
YLR397C	AFG2	afg2-18	YLR008C	PAM18	pam18-1
YJL046W	AIM22		YIR006C	PAN1	pan1-4
YOR335C	ALA1	ala1-1	YKR002W	PAP1	pap1-1
YBR110W	ALG1	alg1-1	YCR077C	PAT1
YGL047W	ALG13	alg13-5001	YCL052C	PBN1	pbn1-5001
YBR070C	ALG14	alg14-5001	YNL181W	PBR1	pbr1-5014
YGL065C	ALG2	alg2-1	YDR228C	PCF11	pcf11-1
YOL130W	ALR1	alr1-5001	YDR228C	PCF11	pcf11-2
YLR089C	ALT1		YDR228C	PCF11	pcf11-ts10
YBR211C	AME1	ame1-4	YDR228C	PCF11	pcf11-ts9
YDL008W	APC11	apc11-13	YDR228C	PCF11	pcf11-ts2
YDL008W	APC11	apc11-22	YGR101W	PCP1
YLR127C	APC2	apc2-8	YBR221C	PDB1
YDR118W	APC4	apc4-5001	YDR081C	PDC2	pdc2-5001
YOR249C	APC5	apc5-ca	YDR113C	PDS1	pds1-128
YOR249C	APC5	apc5-ca-paps	YMR076C	PDS5	pds5-1
YIL040W	APQ12		YKL197C	PEX1
YIL062C	ARC15	arc15-10	YLR191W	PEX13
YKL013C	ARC19	arc19-5001	YDL065C	PEX19
YNR035C	ARC35	arc35-6	YMR205C	PFK2	pfk2-supp1
YNR035C	ARC35	arc35-5	YOR122C	PFY1	pfy1-13
YBR234C	ARC40	arc40-5001	YOR122C	PFY1	pfy1-14
YDL192W	ARF1		YOR122C	PFY1	pfy1-4
YBR164C	ARL1		YNL158W	PGA1	pga1-5001
YDR127W	ARO1		YML125C	PGA3	pga3-5001
YPR060C	ARO7		YBR196C	PGI1	pgi1-2
YHR129C	ARP1		YCL004W	PGS1	pgs1-5006
YDL029W	ARP2	arp2-14	YOL001W	PHO80
YJR065C	ARP3	arp3-h161a	YJL097W	PHS1	phs1-1
YJR065C	ARP3	arp3-g15c	YJL097W	PHS1	phs1-5001
YJR065C	ARP3	arp3-31	YHR034C	PIH1
YJR065C	ARP3	arp3-d11a	YNL267W	PIK1	pik1-104
YJR065C	ARP3	arp3-g302y	YNL267W	PIK1	pik1-139
YJR065C	ARP3	arp3-f306g-supp1	YBL105C	PKC1	pkc1-3
YJL081C	ARP4	arp4-g161d	YBL105C	PKC1	pkc1-ts
YPR034W	ARP7	arp7-e411k	YBL105C	PKC1	pkc1-1
YMR033W	ARP9	arp9-1	YBL105C	PKC1	pkc1-2
YPR085C	ASA1	asa1-5001	YBL105C	PKC1	pkc1-4
YJL115W	ASF1		YMR123W	PKR1
YKL052C	ASK1	ask1-2	YER003C	PMI40	pmi40-5001
YKL052C	ASK1	ask1-3	YDR276C	PMP3
YLR393W	ATP10		YML069W	POB3	pob3-7
YML081C-A	ATP18		YML069W	POB3	pob3-q308k
YKL004W	AUR1	aur1-5003	YML069W	POB3	pob3-l78r
YKR099W	BAS1		YNL102W	POL1	pol1-2
YPL255W	BBP1	bbp1-1	YNL102W	POL1	pol1-12
YPL255W	BBP1	bbp1-2	YNL102W	POL1	pol1-ts
YHR040W	BCD1	bcd1-5001	YNL102W	POL1	pol1-1
YDR361C	BCP1	bcp1-ts	YNL102W	POL1	pol1-13
YBR200W	BEM1		YNL102W	POL1	pol1-17
YER155C	BEM2		YBL035C	POL12	pol12-ts
YIL004C	BET1	bet1-1	YNL262W	POL2	pol2-12
YPR176C	BET2	bet2-1-supp1	YDL102W	POL3	cdc2-7
YKR068C	BET3	bet3-5001	YDL102W	POL3	cdc2-1
YML077W	BET5	bet5-5001	YDL102W	POL3	cdc2-2
YDR299W	BFR2	bfr2-5001	YJR006W	POL31	hys2-ts
YHR101C	BIG1	big1-5001	YJR006W	POL31	pol31-5001-supp1
BLANK	BLANK		YJR043C	POL32
BLANK	BLANK		YEL055C	POL5	pol5-2
BLANK	BLANK		YEL055C	POL5	pol5-1
BLANK	BLANK		YEL055C	POL5	pol5-3
YPL217C	BMS1	bms1-1	YNL282W	POP3	pop3-5001
YLR078C	BOS1	bos1-1	YBR257W	POP4	pop4-5001
YNR051C	BRE5		YBR167C	POP7	pop7-5001
YGR246C	BRF1	brf1-w107r	YER012W	PRE1	pre1-1
YHR036W	BRL1	brl1-c371s	YOR362C	PRE10	pre10-5001
YHR036W	BRL1	brl1-c371r	YPR103W	PRE2	pre2-2
YHR036W	BRL1	brl1-3231	YPR103W	PRE2	pre2-v214a
YHR036W	BRL1	brl1-2221	YPR103W	PRE2	pre2-75
YHR036W	BRL1	brl1-k405i	YPR103W	PRE2	pre2-1-supp1
YBL097W	BRN1	brn1-9	YPR103W	PRE2	pre2-127
YBL097W	BRN1	brn1-16	YJL001W	PRE3	pre3-2
YGL247W	BRR6	brr6-5001	YFR050C	PRE4	pre4-5001
YOL077C	BRX1	brx1-5001	YOL038W	PRE6	pre6-5001
YGL174W	BUD13		YBL041W	PRE7	pre7-5001
YLR319C	BUD6		YGR135W	PRE9
YDR531W	CAB1	cab1-5001	YIR008C	PRI1	pri1-m4
YIL083C	CAB2	cab2-5001	YKL045W	PRI2	pri2-1
YKL088W	CAB3	cab3-5012	YER023W	PRO3	pro3-5001
YGR277C	CAB4	cab4-5001	YDL043C	PRP11	prp11-ts
YDR196C	CAB5	cab5-1	YKR086W	PRP16	prp16-2
YDR196C	CAB5	cab5-5001	YKR086W	PRP16	prp16-ts
YML102W	CAC2		YGR006W	PRP18	prp18-1202
YFL029C	CAK1	cak1-23	YGR006W	PRP18	prp18-ts
YGR140W	CBF2	cbf2-2	YLL036C	PRP19	prp19-1
YGR140W	CBF2	cbf2-1	YNR011C	PRP2	prp2-1
YGR140W	CBF2	cbf2-42	YJL203W	PRP21	prp21-ts
YKL208W	CBT1		YER013W	PRP22	prp22-1
YER168C	CCA1	cca1-1	YMR268C	PRP24	prp24-ts
YER168C	CCA1	cca1-5001	YDR243C	PRP28	prp28-101
YPR025C	CCL1	ccl1-ts4	YDR473C	PRP3	prp3-1
YDL143W	CCT4	cct4-1	YGR091W	PRP31	prp31-ts
YJR064W	CCT5	cct5-5001	YGR091W	PRP31	prp31-1
YDR188W	CCT6	cct6-18	YGR075C	PRP38	prp38-1
YLR110C	CCW12		YML046W	PRP39	prp39-1
YBR131W	CCZ1		YPR178W	PRP4	prp4-1
YDR182W	CDC1	cdc1-6	YPR178W	PRP4	prp4-ts
YDR182W	CDC1	cdc1-1	YDR235W	PRP42	prp42-5001
YDR182W	CDC1	cdc1-4	YGL120C	PRP43	prp43-ts2
YDR182W	CDC1	cdc1-2	YBR237W	PRP5	prp5-1
YCR002C	CDC10	cdc10-4	YBR055C	PRP6	prp6-ts
YCR002C	CDC10	cdc10-5	YBR055C	PRP6	prp6-1
YCR002C	CDC10	cdc10-2	YDL030W	PRP9	prp9-1
YCR002C	CDC10	cdc10-1	YDL030W	PRP9	prp9-ts
YJR076C	CDC11	cdc11-4	YOR361C	PRT1	prt1-1
YJR076C	CDC11	cdc11-2	YMR308C	PSE1	pse1-41
YJR076C	CDC11	cdc11-5	YMR308C	PSE1	pse1-34
YJR076C	CDC11	cdc11-3	YDR013W	PSF1	psf1-1
YJR076C	CDC11	cdc11-1	YJL072C	PSF2	psf2-5001
YHR107C	CDC12	cdc12-1	YHR189W	PTH1
YHR107C	CDC12	cdc12-td	YGR156W	PTI1	pti1-ts7-supp1
YLR215C	CDC123	cdc123-4	YGR156W	PTI1	pti1-ts1-supp1
YDL220C	CDC13	cdc13-1	YDR496C	PUF6
YFR028C	CDC14	cdc14-8	YOR157C	PUP1	pup1-1
YFR028C	CDC14	cdc14-3	YGR253C	PUP2	pup2-5001
YFR028C	CDC14	cdc14-1	YER094C	PUP3	pup3-5001
YFR028C	CDC14	cdc14-2	YLR196W	PWP1	pwp1-5001
YAR019C	CDC15	cdc15-1	YPR191W	QCR2
YAR019C	CDC15	cdc15-2	YDL103C	QRI1	qri1-ts6
YKL022C	CDC16	cdc16-1	YDL103C	QRI1	qri1-ts1
YAL038W	CDC19	cdc19-1	YDL103C	QRI1	qri1-5001
YGL116W	CDC20	cdc20-3	YKL113C	RAD27
YGL116W	CDC20	cdc20-2	YER171W	RAD3	rad3-ts14
YGL116W	CDC20	cdc20-1	YLR032W	RAD5
YOR074C	CDC21	cdc21-1	YML032C	RAD52
YOR074C	CDC21	cdc21-ts	YGL163C	RAD54
YHR166C	CDC23	cdc23-4	YDR004W	RAD57
YHR166C	CDC23	cdc23-1	YDL090C	RAM1	ram1-119
YAL041W	CDC24	cdc24-1	YKL019W	RAM2	ram2-5001
YAL041W	CDC24	cdc24-2	YNL216W	RAP1	rap1-1
YAL041W	CDC24	cdc24-3	YNL216W	RAP1	rap1-2
YAL041W	CDC24	cdc24-h	YOR048C	RAT1	rat1-1
YAL041W	CDC24	cdc24-4	YDR527W	RBA50	rba50-5001
YAL041W	CDC24	cdc24-11	YMR075W	RCO1
YAL041W	CDC24	cdc24-5	YPR094W	RDS3	rds3-1
YLR310C	CDC25	cdc25-2-supp1	YBR049C	REB1	reb1-5001
YLR310C	CDC25	cdc25-1	YFR051C	RET2	ret2-1
YFR036W	CDC26	cdc26-1	YPL010W	RET3	ret3-1
YBL084C	CDC27	cdc27-2	YAR007C	RFA1	rfa1-m2
YBL084C	CDC27	cdc27-1	YNL312W	RFA2	rfa2-5001
YBR160W	CDC28	cdc28-13	YJL173C	RFA3	rfa3-313
YBR160W	CDC28	cdc28-4	YJR068W	RFC2	rfc2-1
YBR160W	CDC28	cdc28-1	YOL094C	RFC4	rfc4-20
YBR160W	CDC28	cdc28-td	YBR087W	RFC5	rfc5-1
YLR314C	CDC3	cdc3-3	YLR071C	RGR1	rgr1-100
YLR314C	CDC3	cdc3-1	YPR165W	RHO1	rho1-td
YOR257W	CDC31	cdc31-5	YIL118W	RHO3	rho3-1
YOR257W	CDC31	cdc31-2	YIL118W	RHO3	rho3-ser228
YOR257W	CDC31	cdc31-1	YNL163C	RIA1	ria1-ts
YOL139C	CDC33	cdc33-e72g	YNL163C	RIA1	ria1-ts
YDR054C	CDC34	cdc34-1	YOL066C	RIB2	rib2-5001
YDR054C	CDC34	cdc34-2	YBR153W	RIB7	rib7-5001
YDL165W	CDC36	cdc36-16	YMR154C	RIM13
YDR168W	CDC37	cdc37-1	YOR275C	RIM20
YDR168W	CDC37	cdc37-ts	YGL045W	RIM8
YCR093W	CDC39	cdc39-1	YNL207W	RIO2	rio2-1
YFL009W	CDC4	cdc4-2	YPR018W	RLF2
YFL009W	CDC4	cdc4-3	YDR091C	RLI1	rli1-5001
YFL009W	CDC4	cdc4-1	YNL002C	RLP7	rlp7-5001
YDR364C	CDC40	cdc40-ts	YLR145W	RMP1	rmp1-ts
YLR229C	CDC42	cdc42-1	YMR235C	RNA1	rna1-1
YGL155W	CDC43	cdc43-2	YMR235C	RNA1	rna1-s116f
YLR103C	CDC45	cdc45-27	YMR061W	RNA14	rna14-5001
YDL126C	CDC48	cdc48-1	YGL044C	RNA15	rna15-58
YDL126C	CDC48	cdc48-9	YMR239C	RNT1	rnt1-ts
YDL126C	CDC48	cdc48-2	YMR239C	RNT1	rnt1-47
YDL126C	CDC48	cdc48-3	YMR200W	ROT1	rot1-5001
YDL126C	CDC48	cdc48-4601	YBL093C	ROX3	rox3-182
YMR001C	CDC5	cdc5-1	YDR156W	RPA14
YDL132W	CDC53	cdc53-1	YOR341W	RPA190	rpa190-1
YDL132W	CDC53	cdc53-1	YOR341W	RPA190	rpa190-g728d
YJL194W	CDC6	cdc6-1	YJL148W	RPA34
YPL160W	CDC60	cdc60-ts	YOR151C	RPB2	rpb2-6
YDL017W	CDC7	cdc7-4	YIL021W	RPB3	rpb3-2
YDL017W	CDC7	cdc7-1	YBR154C	RPB5	rpb5-5001
YLR418C	CDC73		YBR154C	RPB5	rpb5-h147r
YJR057W	CDC8	cdc8-2	YDR404C	RPB7	rpb7-5001
YJR057W	CDC8	cdc8-1	YOR224C	RPB8	rpb8-5001
YDL164C	CDC9	cdc9-1-supp2	YDR045C	RPC11	rpc11-5001
YBR029C	CDS1	cds1-5001	YJL011C	RPC17	rpc17-5001
YMR213W	CEF1	cef1-13	YKL144C	RPC25	rpc25-5001
YGL130W	CEG1	ceg1-c354	YNR003C	RPC34	rpc34-1
YGL130W	CEG1	ceg1-3	YPR110C	RPC40	rpc40-v78r
YGL130W	CEG1	ceg1-34	YPR190C	RPC82	rpc82-5001
YGL130W	CEG1	ceg1-ts	YHR088W	RPF1	rpf1-5001
YMR168C	CEP3	cep3-1	YHR088W	RPF1	rpf1-1
YMR168C	CEP3	cep3-2	YKR081C	RPF2	rpf2-5001
YPL228W	CET1	cet1-1	YBR079C	RPG1	rpg1-5001
YPL228W	CET1	cet1-15	YBR079C	RPG1	rpg1-1
YPL228W	CET1	cet1-2	YLR029C	RPL15A	rpl15a-5007
YLR115W	CFT2	cft2-5001	YGR034W	RPL26B
YLR115W	CFT2	cft2-1	YFR032C-A	RPL29
YHR122W	CIA2	cia2-5001	YNL067W	RPL9B
YHR052W	CIC1	cic1-2	YHR027C	RPN1	rpn1-821
YMR198W	CIK1		YHR200W	RPN10
YBR135W	CKS1	cks1-35	YFR004W	RPN11	rpn11-8
YBR135W	CKS1	cks1-38	YFR004W	RPN11	rpn11-14
YLR117C	CLF1	clf1-1	YFR052W	RPN12	rpn12-1
YOR250C	CLP1	clp1-5001	YDL020C	RPN4
YBR109C	CMD1	cmd1-1	YDL147W	RPN5	rpn5-5001
YBR109C	CMD1	cmd1-8	YDL147W	RPN5	rpn5-1
YBR109C	CMD1	cmd1-3	YDL097C	RPN6	rpn6-5001
YBR155W	CNS1	cns1-1	YDL097C	RPN6	rpn6-1
YLR218C	COA4		YPR108W	RPN7	rpn7-3
YLL050C	COF1	cof1-5	YDL140C	RPO21	rpo21-1
YLL050C	COF1	cof1-8	YOR116C	RPO31	rpo31-698
YGR120C	COG2	cog2-1	YLR340W	RPP0	rpp0-5001
YER157W	COG3	cog3-1	YDR064W	RPS13	rps13-5001
YER157W	COG3	cog3-2	YJL136C	RPS21B
YNL041C	COG6		YLR367W	RPS22B
YDL145C	COP1	cop1-1	YKL145W	RPT1	rpt1-1
YGR218W	CRM1	crm1-1	YDL007W	RPT2	rpt2-rf
YNR010W	CSE2		YDR394W	RPT3	rpt3-1
YKL049C	CSE4	cse4-1	YOR259C	RPT4	rpt4-145
YLR087C	CSF1		YOR259C	RPT4	rpt4-150
YNL232W	CSL4	csl4-5001	YGL048C	RPT6	rpt6-20
YMR094W	CTF13	ctf13-30	YGL048C	RPT6	rpt6-1-supp1
YMR078C	CTF18		YGL048C	RPT6	rpt6-25
YPR135W	CTF4		YKL125W	RRN3	rrn3-s213p
YHR191C	CTF8		YJL025W	RRN7	rrn7-5001
YHR191C	CTF8	ctf8-162	YDR087C	RRP1	rrp1-1
YHR191C	CTF8	ctf8-9	YHR065C	RRP3	rrp3-5001
YMR240C	CUS1	cus1-3	YHR069C	RRP4	rrp4-1
YDL209C	CWC2	cwc2-1	YDL111C	RRP42	rrp42-5001
YGR278W	CWC22	cwc22-5001	YDR280W	RRP45	rrp45-5001
YJL005W	CYR1	cdc35-1	YMR229C	RRP5	rrp5-delta6
YDR016C	DAD1	dad1-5005	YDR083W	RRP8
YKR083C	DAD2	dad2-9	YOR294W	RRS1	rrs1-124
YGR113W	DAM1	dam1-1	YOR294W	RRS1	rrs1-84
YGR113W	DAM1	dam1-11	YDR303C	RSC3	rsc3-1
YGR113W	DAM1	dam1-5	YKR008W	RSC4	rsc4-2
YGR113W	DAM1	dam1-9	YLR033W	RSC58	rsc58-5001
YGR113W	DAM1	dam1-19	YCR052W	RSC6	rsc6-5001
YGR092W	DBF2	dbf2-3	YFR037C	RSC8	rsc8-ts21
YGR092W	DBF2		YFR037C	RSC8	rsc8-ts16
YGR092W	DBF2	dbf2-1	YML127W	RSC9	rsc9-5001
YGR092W	DBF2	dbf2-2	YML049C	RSE1	rse1-1
YDR052C	DBF4	dbf4-ts	YER125W	RSP5	rsp5-sm1
YDR052C	DBF4	dbf4-4	YER125W	RSP5	rsp5-3
YDR052C	DBF4	dbf4-1	YER125W	RSP5	rsp5-1
YDR052C	DBF4	dbf4-2	YOR014W	RTS1
YDR052C	DBF4	dbf4-3	YJL047C	RTT101
YOR046C	DBP5	dbp5-1	YLL002W	RTT109
YOR046C	DBP5	dbp5-2	YPL235W	RVB2	rvb2-5001
YNR038W	DBP6	dbp6-5001	YFR005C	SAD1	sad1-1
YLR276C	DBP9	dbp9-5001	YHR083W	SAM35	sam35-2
YCL016C	DCC1		YMR263W	SAP30
YNL118C	DCP2	dcp2-7	YDR180W	SCC2	scc2-4
YNL118C	DCP2	dcp2-7d	YER147C	SCC4	scc4-5001
YOR204W	DED1	ded1-199	YER147C	SCC4	scc4-4
YOR204W	DED1	ded1-f144c	YOR329C	SCD5	scd5-pp1d2
YOR204W	DED1	ded1-95	YOR329C	SCD5	scd5-d338
YHR019C	DED81	ded81-5001	YGL011C	SCL1	scl1-5001
YFL001W	DEG1		YMR272C	SCS7
YAL013W	DEP1		YGR245C	SDA1	sda1-2
YOR030W	DFG16		YLR022C	SDO1	sdo1-vma1-ts
YOR236W	DFR1	dfr1-td	YKL193C	SDS22	sds22-6
YKL078W	DHR2	dhr2-5001	YKL193C	SDS22	sds22-5
YPR082C	DIB1	dib1-5001	YIL084C	SDS3
YPL266W	DIM1	dim1-2	YDR164C	SEC1	sec1-1
YOL021C	DIS3	dis3-1	YLR166C	SEC10	sec10-2
YHR164C	DNA2	dna2-2	YIR022W	SEC11	sec11-2
YKL213C	DOA1		YNR026C	SEC12	sec12-4
YNL001W	DOM34		YNR026C	SEC12	sec12-1
YDR141C	DOP1	dop1-1	YLR208W	SEC13	sec13-1
YJL090C	DPB11	dpb11-1-supp1	YMR079W	SEC14	sec14-3
YPR175W	DPB2	dpb2-1	YGL233W	SEC15	sec15-1
YPR183W	DPM1	dpm1-6	YPL085W	SEC16	sec16-2
YNL258C	DSL1	dsl1-dc30	YBL050W	SEC17	sec17-1
YIR010W	DSN1	dsn1-8	YBR080C	SEC18	sec18-1
YIR010W	DSN1	dsn1-7	YNL272C	SEC2	sec2-41
YGL043W	DST1		YDR498C	SEC20	sec20-1
YGL061C	DUO1	duo1-2	YNL287W	SEC21	sec21-1
YPR023C	EAF3		YLR268W	SEC22	sec22-3
YNL136W	EAF7		YLR268W	SEC22	sec22-1
YKL172W	EBP2	ebp2-1	YPR181C	SEC23	sec23-1
YLR436C	ECM30		YIL109C	SEC24	sec24-2
YFR027W	ECO1	eco1-1	YIL109C	SEC24	sec24-20
YAL003W	EFB1	efb1-4	YDR238C	SEC26	sec26-11d26
YKL048C	ELM1		YDR238C	SEC26	sec26-f856aw860a
YPL101W	ELP4		YGL137W	SEC27	sec27-1
YPL101W	ELP4		YER008C	SEC3	sec3-2
YPL101W	ELP4		YDL195W	SEC31	sec31-1
YLR186W	EMG1	emg1-5001	YLR440C	SEC39	sec39-2
YLR186W	EMG1	emg1-1-supp1	YLR440C	SEC39	sec39-1
YLR186W	EMG1	emg1-1	YLR440C	SEC39	sec39-5001
YDR512C	EMI1		YFL005W	SEC4	sec4-8
YBR247C	ENP1	enp1-1	YDR166C	SEC5	sec5-24
YLL038C	ENT4		YFL045C	SEC53	sec53-6
YMR049C	ERB1	erb1-5001	YMR013C	SEC59	sec59-ts
YBL040C	ERD2	erd2-5001	YIL068C	SEC6	sec6-4
YPL028W	ERG10	erg10-1	YLR378C	SEC61	sec61-2
YHR007C	ERG11	erg11-td	YPL094C	SEC62	sec62-ts
YML126C	ERG13	erg13-5001	YOR254C	SEC63	sec63-1
YGL001C	ERG26	erg26-1	YML105C	SEC65	sec65-1
YLR100W	ERG27	erg27-5001	YDR170C	SEC7	sec7-1
YMR134W	ERG29	erg29-5001	YPR055W	SEC8	sec8-9
YLR056W	ERG3		YPR055W	SEC8	sec8-6
YMR220W	ERG8	erg8-1	YGR009C	SEC9	sec9-4
YHR190W	ERG9	erg9-5001	YLR026C	SED5	sed5-1
YML130C	ERO1	ero1-1	YLR430W	SEN1	sen1-1
YOR244W	ESA1	esa1-l254p	YLR430W	SEN1	sen1-1
YOR244W	ESA1	esa1-1851	YLR105C	SEN2	sen2-1
YOR244W	ESA1	esa1-d414	YOR184W	SER1
YGR098C	ESP1	esp1-1	YJL168C	SET2
YJR017C	ESS1	ess1-h164r	YLR321C	SFH1	sfh1-1
YBR026C	ETR1		YLL003W	SFI1	sfi1-3
YJL085W	EXO70	exo70-38	YLL003W	SFI1	sfi1-7
YJL085W	EXO70	exo70-29/37	YKL006C-A	SFT1	sft1-15
YBR102C	EXO84	exo84-102	YPL047W	SGF11
YDL045C	FAD1	fad1-5001	YCL010C	SGF29
YDR021W	FAL1	fal1-1	YGL066W	SGF73
YKL060C	FBA1	fba1-5009	YMR190C	SGS1
YDR339C	FCF1	fcf1-5001	YOR057W	SGT1	sgt1-3
YMR277W	FCP1	fcp1-1-supp3	YOR057W	SGT1	sgt1-5
YJR093C	FIP1	fip1-5001	YPR161C	SGV1	sgv1-80
YJR093C	FIP1	fip1-433	YPR161C	SGV1	sgv1-5001
YLR342W	FKS1		YPR161C	SGV1	sgv1-35
YDR236C	FMN1	fmn1-5001	YPR161C	SGV1	sgv1-23
YDR373W	FRQ1	frq1-1	YOR035C	SHE4
YLR060W	FRS1	frs1-5001	YIL104C	SHQ1	shq1-5001
YFL022C	FRS2	frs2-5001	YGR195W	SKI6	ski6-5001
YLR088W	GAA1	gaa1-ts	YGL213C	SKI8
YLR459W	GAB1	gab1-2	YDR328C	SKP1	skp1-3
YLR459W	GAB1	gab1-3	YBL007C	SLA1
YLR459W	GAB1	gab1-1	YGL113W	SLD3	sld3-5001
YMR307W	GAS1		YDR489W	SLD5	sld5-5001
YOR260W	GCD1	gcd1-5001	YBR156C	SLI15	sli15-3
YOR260W	GCD1	gcd1-502	YDL033C	SLM3
YNL062C	GCD10	gcd10-506	YIL147C	SLN1	sln1-ts4
YJL125C	GCD14	gcd14-4	YHR030C	SLT2
YLR291C	GCD7	gcd7-5001	YHR030C	SLT2
YER136W	GDI1	gdi1-1	YHR030C	SLT2
YER083C	GET2		YDR088C	SLU7	slu7-ts2
YER083C	GET2		YDR088C	SLU7	slu7-ts1
YER083C	GET2		YER116C	SLX8	slx8-supp1
YKL104C	GFA1	gfa1-97	YGR081C	SLX9
YNL153C	GIM3		YDR189W	SLY1	sly1-ts
YNL153C	GIM3		YFL008W	SMC1	smc1-259
YNL153C	GIM3		YFL008W	SMC1	smc1-2
YNL153C	GIM3		YFR031C	SMC2	smc2-8
YER133W	GLC7	glc7-10	YJL074C	SMC3	smc3-42
YER133W	GLC7	glc7-12	YJL074C	SMC3	smc3-1
YDL207W	GLE1	gle1-2	YLR086W	SMC4	smc4-1
YDL207W	GLE1	gle1-4	YOL034W	SMC5	smc5-6
YOR168W	GLN4	gln4-5001	YLR383W	SMC6	smc6-9
YFL017C	GNA1	gna1-5001	YGR074W	SMD1	smd1-1
YFL017C	GNA1	gna1-ts	YGR229C	SMI1
YHR005C	GPA1	gpa1-ts	YOR149C	SMP3	smp3-2
YGR216C	GPI1	gpi1-1	YOR149C	SMP3	smp3-1
YGL142C	GPI10	gpi10-5001	YDR510W	SMT3	smt3-331
YDR302W	GPI11	gpi11-5001	YGL115W	SNF4
YMR281W	GPI12	gpi12-5001	YDR478W	SNM1	snm1-5001
YLL031C	GPI13	gpi13-5	YDR478W	SNM1	snm1-172
YLL031C	GPI13	gpi13-4	YIL061C	SNP1	snp1-5001
YLL031C	GPI13	gpi13-3-supp1	YKL173W	SNU114	snu114-40
YNL038W	GPI15	gpi15-5001	YKL173W	SNU114	snu114-60
YHR188C	GPI16	gpi16-5001	YEL026W	SNU13	snu13-l67w
YDR434W	GPI17	gpi17-5001	YEL026W	SNU13	snu13-5001
YBR004C	GPI18	gpi18-5001	YDL098C	SNU23	snu23-5001
YDR437W	GPI19	gpi19-2	YDR240C	SNU56	snu56-5001
YDR437W	GPI19	gpi19-2xh	YGR013W	SNU71	snu71-5001
YDR437W	GPI19	gpi19-5001	YLL011W	SOF1	sof1-5001
YPL076W	GPI2	gpi2-1-7b	YGL093W	SPC105	spc105-15
YPL076W	GPI2	gpi2-774	YGL093W	SPC105	spc105-4
YDR331W	GPI8	gpi8-5001	YDR356W	SPC110	spc110-221
YDR331W	GPI8	gpi8-ts	YDR356W	SPC110	spc110-220
YOR262W	GPN2	gpn2-5001	YDR201W	SPC19	spc19-5001
YLL035W	GRC3	grc3-5001	YMR117C	SPC24	spc24-9
YBR121C	GRS1	grs1-5001	YMR117C	SPC24	spc24-10
YLR293C	GSP1	gsp1-p162l	YER018C	SPC25	spc25-1
YML121W	GTR1		YPL124W	SPC29	spc29-3
YDR454C	GUK1	guk1-5001	YPL124W	SPC29	spc29-20
YGL245W	GUS1	gus1-5001	YLR066W	SPC3	spc3-4
YJL091C	GWT1	gwt1-20	YKR037C	SPC34	spc34-7
YOR070C	GYP1		YKR037C	SPC34	spc34-5
YFL031W	HAC1		YKL042W	SPC42	spc42-11
YMR290C	HAS1	has1-5001	YKL042W	SPC42	spc42-10
YKR084C	HBS1		YHR172W	SPC97	spc97-5001
YNL021W	HDA1		YNL126W	SPC98	spc98-5001
YPR179C	HDA3		YPR133C	SPN1	spn1-k192n
YDR044W	HEM13	hem13-5001	YBR152W	SPP381	spp381-5001
YDR158W	HOM2		YPL175W	SPT14	spt14-1-10c
YJR139C	HOM6		YER148W	SPT15	spt15-i143n
YOL123W	HRP1	hrp1-7	YER148W	SPT15	spt15-p65s
YOL123W	HRP1	hrp1-1	YGL207W	SPT16	spt16-ts
YOL123W	HRP1	hrp1-4	YER161C	SPT2
YPL204W	HRR25	hrr25-5001	YDR392W	SPT3
YGL073W	HSF1	hsf1-848	YML010W	SPT5	spt5-194
YOR020C	HSP10	hsp10-ts	YGR116W	SPT6	spt6-14
YHR067W	HTD2		YIR012W	SQT1	sqt1-201
YPR033C	HTS1	hts1-1	YER022W	SRB4	srb4-2
YKL189W	HYM1	hym1-15	YBR253W	SRB6	srb6-5001
YEL034W	HYP2	hyp2-1159-supp1	YGL097W	SRM1	srm1-ts
YEL034W	HYP2	hyp2-2	YGL097W	SRM1	srm1-g282s
YEL034W	HYP2	hyp2-3	YLR119W	SRN2
YEL034W	HYP2	hyp2-1	YNL189W	SRP1	srp1-5001
YFL013C	IES1		YDR292C	SRP101	srp101-47
YER092W	IES5		YKL154W	SRP102	srp102-510
YLR384C	IKI3		YKR092C	SRP40
YBL076C	ILS1	ils1-1	YPR088C	SRP54	srp54-5001
YNL075W	IMP4	imp4-2	YNL138W	SRV2	srv2-2
YDR123C	INO2		YNL138W	SRV2	srv2-ts
YJR141W	IPA1	ipa1-5001	YJR045C	SSC1	ssc1-2
YHR085W	IPI1	ipi1-5001	YDR293C	SSD1
YNL182C	IPI3	ipi3-5001	YHR066W	SSF1
YDR315C	IPK1		YLR005W	SSL1	ssl1-5001
YPL209C	IPL1	ipl1-1	YLR005W	SSL1	ssl1-t242i
YPL209C	IPL1	ipl1-2	YIL143C	SSL2	ssl2-ts
YBR011C	IPP1	ipp1-5001	YDR086C	SSS1	sss1-5001
YOL081W	IRA2		YLR452C	SST2
YIL026C	IRR1	irr1-1	YNL222W	SSU72	ssu72-2
YIR005W	IST3		YHR178W	STB5
YKL032C	IXR1		YCL032W	STE50
YLR347C	KAP95	kap95-e126k	YIL126W	STH1	sth1-2
YLR347C	KAP95	kap95-l63a	YIL126W	STH1	sth1-3
YJL034W	KAR2	kar2-159	YDR082W	STN1	stn1-13
YJR054W	KCH1		YDR463W	STP1
YDL108W	KIN28	kin28-ts	YIR011C	STS1	sts1-5001
YHR186C	KOG1	kog1-1	YGL022W	STT3	stt3-7
YER038C	KRE29	kre29-ts2	YGL022W	STT3	stt3-2
YNL132W	KRE33	kre33-5001	YGL022W	STT3	stt3-1
YOR336W	KRE5	kre5-ts2	YLR305C	STT4	stt4-4
YJL174W	KRE9	kre9-5001	YBL034C	STU1	stu1-12
YCL059C	KRR1	krr1-18	YBL034C	STU1	stu1-8
YCL059C	KRR1	krr1-17	YBL034C	STU1	stu1-5
YOR181W	LAS17	las17-1	YBL034C	STU1	stu1-7
YOR181W	LAS17	las17-13	YBL034C	STU1	stu1-6
YOR181W	LAS17	las17-14	YLR045C	STU2	stu2-13
YNL071W	LAT1		YLR045C	STU2	stu2-11
YMR296C	LCB1	lcb1-4	YLR045C	STU2	stu2-10
YMR296C	LCB1	lcb1-5	YLR045C	STU2	stu2-12
YMR296C	LCB1	lcb1-10	YPR086W	SUA7	sua7-5001
YMR296C	LCB1	lcb1-2	YPR086W	SUA7	sua7-c149r
YDR062W	LCB2	lcb2-2	YDL084W	SUB2	sub2-1
YDR062W	LCB2	lcb2-1	YJR007W	SUI2	sui2-5001
YDR062W	LCB2	lcb2-16	YDR310C	SUM1
YDR062W	LCB2	lcb2-19	YDR172W	SUP35	sup35-td
YOR322C	LDB19		YBR143C	SUP45	sup45-ts
YOR123C	LEO1		YPL057C	SUR1
YPL055C	LGE1		YAL011W	SWC3
YMR298W	LIP1	lip1-5001	YGR002C	SWC4	swc4-4
YOR196C	LIP5		YKL018W	SWD2	swd2-ts1
YBL026W	LSM2	lsm2-5001	YKL018W	SWD2	swd2-1
YDR378C	LSM6		YBR175W	SWD3
YNL147W	LSM7		YDR126W	SWF1
YKL176C	LST4		YDR334W	SWR1
YNL006W	LST8	lst8-15	YDR416W	SYF1	syf1-5001
YNL006W	LST8	lst8-6	YJL035C	TAD2	tad2-5001
YDL087C	LUC7	luc7-1	YLR316C	TAD3	tad3-5001
YKL021C	MAK11	mak11-5001	YGR274C	TAF1	taf1-1
YKL021C	MAK11	mak11-2	YGR274C	TAF1	taf1-2
YAL025C	MAK16	mak16-5001	YDR167W	TAF10	taf10-ts34
YDR060W	MAK21	mak21-1	YML015C	TAF11	taf11-ts2
YDR060W	MAK21	mak21-3	YDR145W	TAF12	taf12-9
YBR142W	MAK5	mak5-5001	YDR145W	TAF12	taf12-w486stop
YLR163C	MAS1	mas1-1	YDR145W	TAF12	taf12-l464a
YHR024C	MAS2	mas2-10	YDR145W	TAF12	taf12-l446a
YDL003W	MCD1	mcd1-73	YDR145W	TAF12	taf12-ts23
YDL003W	MCD1	mcd1-5001	YML098W	TAF13	taf13-1
YKL165C	MCD4	mcd4-174	YML098W	TAF13	taf13-2
YMR043W	MCM1	mcm1-5001	YCR042C	TAF2	taf2-1
YIL150C	MCM10	mcm10-43	YMR005W	TAF4	taf4-18
YIL150C	MCM10	mcm10-1	YBR198C	TAF5	taf5-15
YBL023C	MCM2	mcm2-1	YBR198C	TAF5	taf5-3
YEL032W	MCM3	mcm3-1	YBR198C	TAF5	taf5-20
YPR019W	MCM4	mcm4-5001	YGL112C	TAF6	taf6-ts
YLR274W	MCM5	cdc46-1	YMR227C	TAF7	taf7-ts1
YBR202W	MCM7	cdc47-ts	YML114C	TAF8	taf8-7
YGL219C	MDM34	mdm34-supp1	YMR236W	TAF9	taf9-ts2
YPR070W	MED1		YJR046W	TAH11	tah11-ts
YMR112C	MED11	med11-ts	YMR028W	TAP42	tap42-11
YOR174W	MED4	med4-6	YPL128C	TBF1	tbf1-5001
YOR174W	MED4	med4-54	YDR212W	TCP1	tcp1-1
YHR058C	MED6	med6-5001	YDR212W	TCP1	tcp1-2
YHR058C	MED6	med6-ts	YBR118W	TEF2
YHR058C	MED6	med6-ts	YGR099W	TEL2	tel2-7
YOL135C	MED7	med7-163	YGR099W	TEL2	tel2-15
YOL135C	MED7	med7-141	YML064C	TEM1	tem1-3-supp1
YBR193C	MED8	med8-39	YKL028W	TFA1	tfa1-21
YBR193C	MED8	med8-51	YKR062W	TFA2	tfa2-45
YGR264C	MES1	mes1-1	YDR311W	TFB1	tfb1-6
YIL046W	MET30	met30-6	YDR311W	TFB1	tfb1-1
YIL046W	MET30	met30-9	YDR460W	TFB3	tfb3-ts
YPL169C	MEX67	mex67-ts5	YBR123C	TFC1	tfc1-e447k
YOR232W	MGE1	mge1-100	YAL001C	TFC3	tfc3-g349e
YKL089W	MIF2	mif2-3	YGR047C	TFC4	tfc4-5001
YEL019C	MMS21	mms21-1	YDR362C	TFC6	tfc6-m1
YDR245W	MNN10	mnn10-supp1	YPL007C	TFC8	tfc8-5001
YIL106W	MOB1	mob1-5001	YGR005C	TFG2	tfg2-5001
YFL034C-B	MOB2	mob2-24	YOR143C	THI80	thi80-5001
YFL034C-B	MOB2	mob2-19	YPR016C	TIF6	tif6-ts4
YFL034C-B	MOB2	mob2-22	YPR016C	TIF6	tif6-ts1
YFL034C-B	MOB2	mob2-14	YPR016C	TIF6	tif6-5001
YFL034C-B	MOB2	mob2-26-supp1	YDL217C	TIM22	tim22-19
YFL034C-B	MOB2	mob2-28	YNR017W	TIM23	tim23-5001
YFL034C-B	MOB2	mob2-36	YIL022W	TIM44	tim44-8
YFL034C-B	MOB2	mob2-40	YPL063W	TIM50	tim50-5001
YFL034C-B	MOB2	mob2-20	YGL145W	TIP20	tip20-5
YFL034C-B	MOB2	mob2-8	YOL018C	TLG2
YFL034C-B	MOB2	mob2-11	YOR194C	TOA1	toa1-5001
YFL034C-B	MOB2	mob2-38	YKL203C	TOR2	tor2-21
YFL034C-B	MOB2	mob2-34	YKL203C	TOR2	tor2-29
YJR074W	MOG1		YDR050C	TPI1	tpi1-1670
YPL082C	MOT1	mot1-1033	YNL079C	TPM1	tpm1-supp1
YDL028C	MPS1	mps1-6	YBR126C	TPS1	tps1-supp1
YDL028C	MPS1	mps1-1	YOL102C	TPT1	tpt1-5001
YDL028C	MPS1	mps1-417	YBR254C	TRS20	trs20-5001
YDL028C	MPS1	mps1-3796	YDR246W	TRS23	trs23-5001
YGL075C	MPS2	mps2-1	YML028W	TSA1
YGL075C	MPS2	mps2-2	YBR265W	TSC10	tsc10-1
YJL019W	MPS3	mps3-7	YER093C	TSC11	tsc11-7
YJL019W	MPS3	mps3-1	YER093C	TSC11	tsc11-1
YCL061C	MRC1		YER093C	TSC11	tsc11-5
YCL061C	MRC1		YDL015C	TSC13	tsc13-5001
YCL061C	MRC1		YBR058C-A	TSC3	tsc3-2
YCL061C	MRC1		YFL037W	TUB2	tub2-443
YMR224C	MRE11		YLR212C	TUB4	tub4-d
YOR370C	MRS6	mrs6-2	YLR212C	TUB4	tub4-y445d
YML128C	MSC1		YGR185C	TYS1	tys1-1
YBR195C	MSI1		YKL210W	UBA1	uba1-1
YLR116W	MSL5	msl5-9	YHR111W	UBA4
YLR116W	MSL5	msl5-5001	YBR082C	UBC4
YDR208W	MSS4	mss4-103	YDL064W	UBC9	ubc9-2
YDR208W	MSS4	mss4-102	YMR304W	UBP15
YGR158C	MTR3	mtr3-ts	YGR048W	UFD1	ufd1-2
YJL050W	MTR4	mtr4-1	YDL190C	UFD2
YAL034W-A	MTW1	mtw1-ts	YOR075W	UFE1	ufe1-1
YMR100W	MUB1		YKL035W	UGP1	ugp1-5001
YKL074C	MUD2		YPL020C	ULP1	ulp1-333
YBR057C	MUM2		YLR193C	UPS1	ups1-supp1
YNR043W	MVD1	mvd1-1296	YMR271C	URA10
YOR326W	MYO2	myo2-14	YKL024C	URA6	ura6-4
YOR326W	MYO2	myo2-16	YKL024C	URA6	ura6-6
YPL190C	NAB3	nab3-11	YKL024C	URA6	ura6-5
YLR457C	NBP1	nbp1-1	YIL008W	URM1
YDR162C	NBP2		YGL098W	USE1	use1-ts
YGL091C	NBP35	nbp35-5001	YDL058W	USO1	uso1-1
YML031W	NDC1	ndc1-4	YLR222C	UTP13	utp13-5001
YIL144W	NDC80	tid3-1	YMR093W	UTP15	utp15-5001
YIL048W	NEO1	neo1-2	YOR004W	UTP23	utp23-5001
YDL002C	NHP10		YDR398W	UTP5	utp5-5001
YDL208W	NHP2	nhp2-5001	YDR449C	UTP6	utp6-5001
YPL174C	NIP100		YHR196W	UTP9	utp9-5001
YPL211W	NIP7	nip7-1	YDL077C	VAM6
YHR170W	NMD3	nmd3-4	YGR094W	VAS1	vas1-5001
YLR195C	NMT1	nmt1-181	YLR410W	VIP1
YJR112W	NNF1	nnf1-17	YDR049W	VMS1
YJR112W	NNF1	nnf1-77	YOR089C	VPS21
YJR112W	NNF1	nnf1-48	YHR012W	VPS29
YLR002C	NOC3	noc3-5001	YPL120W	VPS30
YPL093W	NOG1	nog1-1	YKR020W	VPS51
YNR053C	NOG2	nog2-1	YML041C	VPS71
YDL014W	NOP1	nop1-2	YAL002W	VPS8
YDL014W	NOP1	nop1-3	YMR197C	VTI1	vti1-2
YDL148C	NOP14	nop14-5001	YMR197C	VTI1	vti1-11-supp1
YNL061W	NOP2	nop2-6	YEL002C	WBP1	wbp1-1
YNL061W	NOP2	nop2-9	YEL002C	WBP1	wbp1-2
YNL061W	NOP2	nop2-4-supp1	YPL252C	YAH1	yah1-ts
YNL061W	NOP2	nop2-10	YDR325W	YCG1	ycg1-2
YNL061W	NOP2	nop2-3	YLR272C	YCS4	ycs4-1
YNL061W	NOP2	nop2-5	YNL064C	YDJ1
YPL043W	NOP4	nop4-3	YLR249W	YEF3	yef3-f650s
YLR197W	NOP56	nop56-5001	YLR298C	YHC1	yhc1-8
YDL213C	NOP6		YLR298C	YHC1	yhc1-2
YGR103W	NOP7	nop7-1	YLR298C	YHC1	yhc1-6
YOL144W	NOP8	nop8-101	YLR298C	YHC1	yhc1-7
YJR072C	NPA3	npa3-5001	YLR298C	YHC1	yhc1-3
YLR007W	NSE1	nse1-16	YLR298C	YHC1	yhc1-1
YDR288W	NSE3	nse3-ts3	YNL263C	YIF1	yif1-td
YDR288W	NSE3	nse3-ts4	YGR172C	YIP1	yip1-40
YDR288W	NSE3	nse3-5001	YGR172C	YIP1	yip1-4
YDL105W	NSE4	nse4-ts4	YGR172C	YIP1	yip1-5001
YDL105W	NSE4	nse4-ts3	YKL095W	YJU2	yju2-5001
YDL105W	NSE4	nse4-5001	YLR200W	YKE2
YDL105W	NSE4	nse4-ts2	YKL196C	YKT6	ykt6-5001
YDL105W	NSE4	nse4-ts1	YFL038C	YPT1	ypt1-3
YML023C	NSE5	nse5-ts4	YML001W	YPT7
YML023C	NSE5	nse5-ts2	YDR002W	YRB1	yrb1-51
YML023C	NSE5	nse5-ts3	YGR270W	YTA7
