# Supplementary material for: An essential gene screening identifies yeast Mot1 as a suppressor of R-loops and genome instability
Source: PLoS Genet. 2026 Feb 9;22(2):e1012040. doi: 10.1371/journal.pgen.1012040 (PMC12912698; doi:10.1371/journal.pgen.1012040)
Supplement: S1 Data — (XLSX) [file pgen.1012040.s014.xlsx]

## Sheet: S2 Table
	Strain		WT			mft1			mlp1			lsm7 del			ctf8-162			med8-30			cdc27-2			mob2-11			mot1-1033			nnf1-17			pkc1-4			rsp5-1			rad57 del			tcf4-5001			cwc22-5001			mob2-40
	Biological Replicate	Total cells	Recombinant cells	Rec. Frec (xE-4)	Total cells	Recombinant cells	Rec. Frec (xE-4)	Total cells	Recombinant cells	Rec. Frec (xE-4)	Total cells	Recombinant cells	Rec. Frec (xE-4)	Total cells	Recombinant cells	Rec. Frec (xE-4)	Total cells	Recombinant cells	Rec. Frec (xE-4)	Total cells	Recombinant cells	Rec. Frec (xE-4)	Total cells	Recombinant cells	Rec. Frec (xE-4)	Total cells	Recombinant cells	Rec. Frec (xE-4)	Total cells	Recombinant cells	Rec. Frec (xE-4)	Total cells	Recombinant cells	Rec. Frec (xE-4)	Total cells	Recombinant cells	Rec. Frec (xE-4)	Total cells	Recombinant cells	Rec. Frec (xE-4)	Total cells	Recombinant cells	Rec. Frec (xE-4)	Total cells	Recombinant cells	Rec. Frec (xE-4)	Total cells	Recombinant cells	Rec. Frec (xE-4)
Dilution factor		40000	400		40000	4000		40000	400		40000	400		40000	400		40000	400		40000	400		40000	400		40000	400		40000	400		40000	400		40000	400		40000	400		40000	400		40000	400		40000	400
Glucose	R1	236	53	22.4576	348	31	89.0805	198	85	42.9293	274	64	23.3577	129	236	182.946	168	82	48.8095	231	65	28.1385	169	111	65.6805	152	26	17.1053	113	38	33.6283	370	156	42.1622	268	171	63.806	282	152	53.9007	202	125	61.8812	436	214	49.0826	346	65	18.7861
	R2	256	114	44.5312	396	19	47.9798	196	86	43.8776	342	165	48.2456	150	98	65.3333	224	61	27.2321	420	203	48.3333	152	93	61.1842	280	45	16.0714	219	75	34.2466	530	199	37.5472	362	126	34.8066	334	128	38.3234	352	209	59.375	460	310	67.3913	508	83	16.3386
	R3	244	70	28.6885	166	35	210.843	480	196	40.8333	296	127	42.9054	121	152	125.62	248	61	24.5968	196	81	41.3265	119	44	36.9748	98	10	10.2041	107	147	137.383	436	164	37.6147	364	214	58.7912	150	66	44	268	104	38.806	304	141	46.3816	159	65	40.8805
	R4	186	42	22.5806	50	6	120	150	57	38	564	159	28.1915	76	22	28.9474	336	34	10.119	254	145	57.0866	85	11	12.9412	162	68	41.9753	113	83	73.4513	396	126	31.8182	368	50	13.587	384	93	24.2188	242	290	119.835	260	91	35	260	91	35
	R5	252	29	11.5079	22	4	181.818	174	81	46.5517	508	182	35.8268	96	13	13.5417	446	27	6.05381	294	47	15.9864	108	38	35.1852	208	59	28.3654	163	102	62.5767	466	177	37.9828	400	127	31.75	274	149	54.3796	249	106	42.5703	318	75	23.5849	300	78	26
	R6	376	98	26.0638	60	7	116.667	350	97	27.7143	308	396	128.571	113	26	23.0088	268	36	13.4328	248	53	21.371	200	29	14.5	280	42	15	181	70	38.674	344	193	56.1047	348	55	15.8046	268	150	55.9701	232	95	40.9483	508	129	25.3937	214	101	47.1963
	R7	140	18	12.8571	97	8	82.4742	320	110	34.375	306	93	30.3922	200	157	78.5	260	92	35.3846	173	53	30.6358	110	46	41.8182	296	65	21.9595	138	49	35.5072	266	167	62.782	310	50	16.129	172	87	50.5814	215	112	52.093	544	260	47.7941	236	160	67.7966
	R8	168	40	23.8095	74	10	135.135	272	124	45.5882	278	143	51.4388	194	109	56.1856	406	80	19.7044	256	115	44.9219	132	25	18.9394	268	45	16.791	161	39	24.2236	466	135	28.97	344	115	33.4302	294	218	74.1497	199	79	39.6985	304	206	67.7632	576	190	32.9861
	R9	292	47	16.0959	108	12	111.111	288	326	113.194	350	182	52	145	126	86.8966	168	51	30.3571	304	252	82.8947	95	52	54.7368	316	73	23.1013	34	12	35.2941	304	82	26.9737	336	102	30.3571	364	186	51.0989	246	95	38.6179	367	234	63.7602	296	35	11.8243
Dilution factor		40000	400		40000	400		40000	400		40000	400		40000	400		40000	400		40000	400		40000	400		40000	400		40000	400		40000	400		40000	400		40000	400		40000	400		40000	400		40000	400
Galactose	R1	142	78	5.49296	185	81	43.7838	206	120	58.2524	432	142	32.8704	212	61	28.7736	192	240	125	167	275	164.671	696	620	89.0805	260	140	53.8462	254	197	77.5591	358	202	56.4246	253	210	83.004	368	404	109.783	173	98	56.6474	352	134	38.0682	312	68	21.7949
	R2	154	145	9.41558	180	81	45	29	30	103.448	460	171	37.1739	208	188	90.3846	239	226	94.5607	141	159	112.766	596	290	48.6577	252	93	36.9048	208	101	48.5577	380	131	34.4737	185	76	41.0811	280	147	52.5	191	100	52.356	230	170	73.913	335	45	13.4328
	R3	120	116	9.66667	100	43	43	166	110	66.2651	362	246	67.9558	232	158	68.1034	258	175	67.8295	121	98	80.9917	564	360	63.8298	134	109	81.3433	202	164	81.1881	280	277	98.9286	179	145	81.0056	392	172	43.8776	205	131	63.9024	254	193	75.9843	195	79	40.5128
	R4	156	63	4.03846	27	43	159.259	272	204	75	292	748	256.164	198	65	32.8283	82	72	87.8049	200	51	25.5	115	100	86.9565	152	136	89.4737	138	100	72.4638	283	121	42.7562	282	80	28.3688	230	176	76.5217	200	121	60.5	424	176	41.5094	236	69	29.2373
	R5	138	135	9.78261	63	37	58.7302	324	69	21.2963	312	167	53.5256	180	75	41.6667	107	102	95.3271	374	22	5.88235	143	131	91.6084	94	47	50	174	63	36.2069	276	92	33.3333	348	287	82.4713	271	199	73.4317	215	99	46.0465	390	188	48.2051	188	66	35.1064
	R6	282	194	6.87943	101	120	118.812	120	84	70	320	216	67.5	262	110	41.9847	125	98	78.4	111	37	33.3333	124	95	76.6129	196	73	37.2449	112	144	128.571	322	268	83.2298	252	128	50.7937	254	95	37.4016	180	87	48.3333	230	100	43.4783	266	187	70.3008
	R7	238	80	3.36134	120	91	75.8333	288	138	47.9167	236	175	74.1525	224	108	48.2143	190	60	31.5789	140	155	110.714	111	90	81.0811	86	90	104.651	60	31	51.6667	390	376	96.4103	332	235	70.7831	248	194	78.2258	194	103	53.0928	458	372	81.2227	390	221	56.6667
	R8	256	85	3.32031	60	45	75	198	69	34.8485	298	254	85.2349	228	720	315.789	190	30	15.7895	200	87	43.5	102	27	26.4706	114	110	96.4912	122	49	40.1639	500	347	69.4	326	92	28.2209	320	69	21.5625	170	85	50	356	169	47.4719	440	608	138.182
	R9	288	139	4.82639	89	105	117.978	196	154	78.5714	322	216	67.0807	204	122	59.8039	70	90	128.571	135	111	82.2222	122	38	31.1475	138	42	30.4348	209	81	38.756	316	182	57.5949	264	239	90.5303	292	175	59.9315	186	130	69.8925	414	168	40.5797	392	263	67.0918
[truncated: 108 more columns]

## Sheet: Fig 1A
STRAIN:	WT					STRAIN:	WT					STRAIN:	lsm7 del					STRAIN:	lsm7 del					STRAIN:	ctf8-162					STRAIN:	ctf8-162					STRAIN:	med8-39					STRAIN:	med8-39					STRAIN:	cdc27-2
System	p313LZGAID + pRS416					System	p313LZGAID + p416GALRNH1					System	p313LZGAID + pRS416					System	p313LZGAID + p416GALRNH1					System	p313LZGAID + pRS416					System	p313LZGAID + p416GALRNH1					System	p313LZGAID + pRS416					System	p313LZGAID + p416GALRNH1					System	p313LZGAID + pRS416
	Recombinants	Totals	Rec freq	Exp.			Recombinants	Totals	Rec freq	Exp.			Recombinants	Totals	Rec freq	Exp.			Recombinants	Totals	Rec freq	Exp.			Recombinants	Totals	Rec freq	Exp.			Recombinants	Totals	Rec freq	Exp.			Recombinants	Totals	Rec freq	Exp.			Recombinants	Totals	Rec freq	Exp.			Recombinants
dilution factor	400	40000	10000	x10		dilution factor	40	40000	10000	x10		dilution factor	400	40000	10000	x10		dilution factor	400	40000	10000	x10		dilution factor	400	40000	10000	x10		dilution factor	40	40000	10000	x10		dilution factor	400	40000	10000	x10		dilution factor	40	40000	10000	x10		dilution factor	40
1	15	97	15.4639	-4		1	34	80	4.25	-4		1	34	198	17.1717	-4		1	18	189	9.52381	-4		1	44	17	258.824	-4		1	2	15	1.33333	-4		1	23	80	28.75	-4		1	30	63	4.7619	-4		1	18
2	14	120	11.6667	-4		2	62	68	9.11765	-4		2	271	162	167.284	-4		2	99	181	54.6961	-4		2	44	8	550	-4		2	95	27	35.1852	-4		2	19	67	28.3582	-4		2	21	65	3.23077	-4		2	5
3	20	98	20.4082	-4		3	32	56	5.71429	-4		3	24	384	6.25	-4		3	48	131	36.6412	-4		3	109	24	454.167	-4		3	35	20	17.5	-4		3	12	95	12.6316	-4		3	68	57	11.9298	-4		3	10
4	19	101	18.8119	-4		4	40	69	5.7971	-4		4	28	137	20.438	-4		4	28	185	15.1351	-4		4	73	12	608.333	-4		4	23	9	25.5556	-4		4	23	104	22.1154	-4		4	55	51	10.7843	-4		4	8
5	18	105	17.1429	-4		5	90	26	34.6154	-4		5	66	211	31.2796	-4		5	29	172	16.8605	-4		5	53	14	378.571	-4		5	25	11	22.7273	-4		5	2	64	3.125	-4		5	41	113	3.62832	-4		5	24
6	19	154	12.3377	-4		6	156	28	55.7143	-4		6	11	90	12.2222	-4		6	25	92	27.1739	-4		6	71	11	645.455	-4		6	2	24	0.833333	-4		6	7	60	11.6667	-4		6	31	55	5.63636	-4		6	34
Y/X	15	105	14.2857	-4		Y/X	34	68	5	-4		Y/X	34	248	13.7097	-4		Y/X	48	167	28.7425	-4		Y/X	44	16.3333	269.388	-4		Y/X	35	20.6667	16.9355	-4		Y/X	19	80.6667	23.5537	-4		Y/X	30	61.6667	4.86486	-4		Y/X	10
Rec Freq		1.63034	x 10	-3		Rec Freq		7.45737	x 10	-4		Rec Freq		1.88048	x 10	-3		Rec Freq		2.20172	x 10	-3		Rec Freq		5.02083	x 10	-2		Rec Freq		2.01136	x 10	-3		Rec Freq		1.73735	x 10	-3		Rec Freq		5.19913	x 10	-4		Rec Freq
STRAIN:	WT					STRAIN:	WT					STRAIN:	lsm7 del					STRAIN:	lsm7 del					STRAIN:	ctf8-162					STRAIN:	ctf8-162					STRAIN:	med8-39					STRAIN:	med8-39					STRAIN:	cdc27-2
System	p313LZGAID + pRS416					System	p313LZGAID + p416GALRNH1					System	p313LZGAID + pRS416					System	p313LZGAID + p416GALRNH1					System	p313LZGAID + pRS416					System	p313LZGAID + p416GALRNH1					System	p313LZGAID + pRS416					System	p313LZGAID + p416GALRNH1					System	p313LZGAID + pRS416
	Recombinants	Totals	Rec freq	Exp.			Recombinants	Totals	Rec freq	Exp.			Recombinants	Totals	Rec freq	Exp.			Recombinants	Totals	Rec freq	Exp.			Recombinants	Totals	Rec freq	Exp.			Recombinants	Totals	Rec freq	Exp.			Recombinants	Totals	Rec freq	Exp.			Recombinants	Totals	Rec freq	Exp.			Recombinants
dilution factor	400	40000	10000	x10		dilution factor	40	40000	10000	x10		dilution factor	400	40000	10000	x10		dilution factor	400	40000	10000	x10		dilution factor	400	40000	10000	x10		dilution factor	40	40000	10000	x10		dilution factor	40	40000	10000	x10		dilution factor	40	40000	10000	x10		dilution factor	40
1	18	186	9.67742	-4		1	93	74	12.5676	-4		1	29	85	34.1176	-4		1	20	166	12.0482	-4		1	27	67	40.2985	-4		1	76	177	4.29379	-4		1	20	18	11.1111	-4		1	28	75	3.73333	-4		1	95
2	44	122	36.0656	-4		2	12	44	2.72727	-4		2	34	61	55.7377	-4		2	18	68	26.4706	-4		2	38	83	45.7831	-4		2	29	108	2.68519	-4		2	11	22	5	-4		2	0	47	0	-4		2	69
3	16	171	9.35673	-4		3	54	58	9.31034	-4		3	21	73	28.7671	-4		3	51	117	43.5897	-4		3	45	113	39.823	-4		3	22	110	2	-4		3	16	12	13.3333	-4		3	21	47	4.46809	-4		3	65
4	9	88	10.2273	-4		4	39	50	7.8	-4		4	24	94	25.5319	-4		4	25	111	22.5225	-4		4	31	87	35.6322	-4		4	48	114	4.21053	-4		4	16	16	10	-4		4	151	74	20.4054	-4		4	66
5	11	196	5.61224	-4		5	48	47	10.2128	-4		5	50	137	36.4964	-4		5	51	112	45.5357	-4		5	54	138	39.1304	-4		5	26	36	7.22222	-4		5	13	11	11.8182	-4		5	13	29	4.48276	-4		5	46
6	42	172	24.4186	-4		6	70	57	12.2807	-4		6	41	86	47.6744	-4		6	13	116	11.2069	-4		6	47	77	61.039	-4		6	35	95	3.68421	-4		6	12	10	12	-4		6	50	60	8.33333	-4		6	45
Y/X	18	159.667	11.2735	-4		Y/X	54	58.6667	9.20455	-4		Y/X	29	73	39.726	-4		Y/X	20	117	17.094	-4		Y/X	38	87.6667	43.346	-4		Y/X	29	131.667	2.20253	-4		Y/X	16	17.3333	9.23077	-4		Y/X	21	56.3333	3.72781	-4		Y/X	69
Rec Freq		9.95235	x 10	-4		Rec Freq		9.76156	x 10	-4		Rec Freq		3.5307	x 10	-3		Rec Freq		2.44966	x 10	-3		Rec Freq		4.00608	x 10	-3		Rec Freq		3.94737	x 10	-4		Rec Freq		1.14646	x 10	-3		Rec Freq		4.47542	x 10	-4		Rec Freq
STRAIN:	WT					STRAIN:	WT					STRAIN:	lsm7 del					STRAIN:	lsm7 del					STRAIN:	ctf8-162					STRAIN:	ctf8-162					STRAIN:	med8-39					STRAIN:	med8-39					STRAIN:	cdc27-2
System	p313LZGAID + pRS416					System	p313LZGAID + p416GALRNH1					System	p313LZGAID + pRS416					System	p313LZGAID + p416GALRNH1					System	p313LZGAID + pRS416					System	p313LZGAID + p416GALRNH1					System	p313LZGAID + pRS416					System	p313LZGAID + p416GALRNH1					System	p313LZGAID + pRS416
	Recombinants	Totals	Rec freq	Exp.			Recombinants	Totals	Rec freq	Exp.			Recombinants	Totals	Rec freq	Exp.			Recombinants	Totals	Rec freq	Exp.			Recombinants	Totals	Rec freq	Exp.			Recombinants	Totals	Rec freq	Exp.			Recombinants	Totals	Rec freq	Exp.			Recombinants	Totals	Rec freq	Exp.			Recombinants
dilution factor	40	40000	10000	x10		dilution factor	40	40000	10000	x10		dilution factor	40	40000	10000	x10		dilution factor	400	40000	10000	x10		dilution factor	400	40000	10000	x10		dilution factor	40	40000	10000	x10		dilution factor	400	40000	10000	x10		dilution factor	40	40000	10000	x10		dilution factor	40
1	560	170	32.9412	-4		1	16	71	2.25352	-4		1	60	23	26.087	-4		1	77	141	54.6099	-4		1	52	115	45.2174	-4		1	118	37	31.8919	-4		1	18	145	12.4138	-4		1	125	96	13.0208	-4		1	54
2	368	132	27.8788	-4		2	44	113	3.89381	-4		2	52	33	15.7576	-4		2	13	127	10.2362	-4		2	100	145	68.9655	-4		2	106	31	34.1935	-4		2	0	56	0	-4		2	8	73	1.09589	-4		2	10
3	66	32	20.625	-4		3	59	137	4.30657	-4		3	50	34	14.7059	-4		3	13	32	40.625	-4		3	41	79	51.8987	-4		3	183	49	37.3469	-4		3	15	92	16.3043	-4		3	47	53	8.86792	-4		3	32
4	50	43	11.6279	-4		4	89	210	4.2381	-4		4	241	37	65.1351	-4		4	31	98	31.6327	-4		4	34	79	43.038	-4		4	47	17	27.6471	-4		4	510	41	1243.9	-4		4	2	61	0.327869	-4		4	21
5	59	99	5.9596	-4		5	62	82	7.56098	-4		5	45	13	34.6154	-4		5	41	135	30.3704	-4		5	28	126	22.2222	-4		5	40	14	28.5714	-4		5	3890	45	8644.44	-4		5	88	52	16.9231	-4		5	48
6	45	56	8.03571	-4		6	201	135	14.8889	-4		6	33	16	20.625	-4		6	3	146	2.05479	-4		6	46	105	43.8095	-4		6	55	23	23.913	-4		6	5	58	8.62069	-4		6	17	59	2.88136	-4		6	44
Y/X	368	111.333	33.0539	-4		Y/X	44	107	4.11215	-4		Y/X	52	30	17.3333	-4		Y/X	13	100	13	-4		Y/X	52	113	46.0177	-4		Y/X	118	39	30.2564	-4		Y/X	15	97.6667	15.3584	-4		Y/X	47	74	6.35135	-4		Y/X	32
Rec Freq		1.61265	x 10	-3		Rec Freq		4.27233	x 10	-4		Rec Freq		2.3356	x 10	-3		Rec Freq		3.10015	x 10	-3		Rec Freq		4.45135	x 10	-3		Rec Freq		3.02317	x 10	-3		Rec Freq		1.43591	x 10	-3		Rec Freq		5.87464	x 10	-4		Rec Freq
STRAIN:	WT					STRAIN:	WT																													STRAIN:	med8-39
System	p313LZGAID + pRS416					System	p313LZGAID + p416GALRNH1																													System	p313LZGAID + pRS416
	Recombinants	Totals	Rec freq	Exp.			Recombinants	Totals	Rec freq	Exp.																											Recombinants	Totals	Rec freq	Exp.
dilution factor	400	40000	10000	x10		dilution factor	400	40000	10000	x10																										dilution factor	40	40000	10000	x10
1	134	77	174.026	-4		1	22	97	22.6804	-4																										1	56	32	17.5	-4
2	142	82	173.171	-4		2	14	53	26.4151	-4																										2	51	37	13.7838	-4
3	105	91	115.385	-4		3	225	32	703.125	-4																										3	48	52	9.23077	-4
4	30	37	81.0811	-4		4	9	90	10	-4																										4	61	51	11.9608	-4
5	34	45	75.5556	-4		5	8	58	13.7931	-4																										5	36	31	11.6129	-4
6	95	66	143.939	-4		6	9	29	31.0345	-4																										6	45	64	7.03125	-4
Y/X	134	83.3333	160.8	-4		Y/X	22	60.6667	36.2637	-4																										Y/X	51	40.3333	12.6446	-4
Rec Freq		1.29662	x 10	-2		Rec Freq		2.45478	x 10	-3																										Rec Freq		1.17868	x 10	-3
						STRAIN:	WT
						System	p313LZGAID + pRS416
							Recombinants	Totals	Rec freq	Exp.
						dilution factor	400	40000	10000	x10
						1	56	58	96.5517	-4
						2	370	67	552.239	-4
						3	54	89	60.6742	-4
						4	81	104	77.8846	-4
						5	55	79	69.6203	-4
						6	19	80	23.75	-4
						Y/X	56	71.3333	78.5047	-4
						Rec Freq		7.37524	x 10	-3
[truncated: 138 more columns]

## Sheet: Fig 1B
STRAIN:	WT					STRAIN:	mot1-1033					STRAIN:	mob2-11
System	p313LZGAID + pRS416 (glucose)					System	p313LZGAID + pRS416 (glucose)					System	p313LZGAID + pRS416 (glucose)
	Recombinants	Totals	Rec freq	Exp.			Recombinants	Totals	Rec freq	Exp.			Recombinants	Totals	Rec freq	Exp.
dilution factor	400	40000	10000	x10		dilution factor	40	40000	10000	x10		dilution factor	40	4000	10000	x10
1	20	51	39.2157	-4		1	78	35	22.2857	-4		1	39	84	46.4286	-4
2	7	24	29.1667	-4		2	47	23	20.4348	-4		2	14	119	11.7647	-4
3	9	59	15.2542	-4		3	107	36	29.7222	-4		3	17	72	23.6111	-4
4	33	37	89.1892	-4		4	128	50	25.6	-4		4	29	80	36.25	-4
5	12	53	22.6415	-4		5	78	34	22.9412	-4		5	22	85	25.8824	-4
6	24	56	42.8571	-4		6	128	44	29.0909	-4		6	52	70	74.2857	-4
Y/X	16	46.6667	34.2857	-4		Y/X	92.5	37	25	-4		Y/X	25.5	85	30	-4
Rec Freq		3.41912	x 10	-3		Rec Freq		2.42706	x 10	-3		Rec Freq		3.10662	x 10	-3
STRAIN:	WT					STRAIN:	mot1-1033					STRAIN:	mob2-11
System	p313LZGAID + pRS416 (glucose)					System	p313LZGAID + pRS416 (glucose)					System	p313LZGAID + pRS416 (glucose)
	Recombinants	Totals	Rec freq	Exp.			Recombinants	Totals	Rec freq	Exp.			Recombinants	Totals	Rec freq	Exp.
dilution factor	400	40000	10000	x10		dilution factor	400	40000	10000	x10		dilution factor	40	40000	10000	x10
1	20	48	41.6667	-4		1	13	60	21.6667	-4		1	114	160	7.125	-4
2	10	47	21.2766	-4		2	10	42	23.8095	-4		2	77	11	70	-4
3	10	51	19.6078	-4		3	12	60	20	-4		3	58	16	36.25	-4
4	39	31	125.806	-4		4	36	54	66.6667	-4		4	155	8	193.75	-4
5	16	43	37.2093	-4		5	9	58	15.5172	-4		5	59	23	25.6522	-4
6	13	17	76.4706	-4		6			0	-4		6	47	13	36.1538	-4
Y/X	14.5	39.5	36.7089	-4		Y/X	12	54.8	21.8978	-4		Y/X	68	38.5	17.6623	-4
Rec Freq		3.9438	x 10	-3		Rec Freq		2.08333	x 10	-3		Rec Freq		3.62019	x 10	-3
STRAIN:	WT					STRAIN:	mot1-1033					STRAIN:	mob2-11
System	p313LZGAID + pRS416 (glucose)					System	p313LZGAID + pRS416 (glucose)					System	p313LZGAID + pRS416 (glucose)
	Recombinants	Totals	Rec freq	Exp.			Recombinants	Totals	Rec freq	Exp.			Recombinants	Totals	Rec freq	Exp.
dilution factor	400	40000	10000	x10		dilution factor	40	40000	10000	x10		dilution factor	40	40000	10000	x10
1	13	63	20.6349	-4		1	115	36	31.9444	-4		1	100	43	23.2558	-4
2	17	64	26.5625	-4		2	79	28	28.2143	-4		2	56	16	35	-4
3	16	52	30.7692	-4		3	189	40	47.25	-4		3	48	12	40	-4
4	18	56	32.1429	-4		4	78	28	27.8571	-4		4	400	22	181.818	-4
5	12	48	25	-4		5	63	29	21.7241	-4		5	104	10	104	-4
6	14	42	33.3333	-4		6	74	37	20	-4		6	88	26	33.8462	-4
Y/X	15	54.1667	27.6923	-4		Y/X	78.5	33	23.7879	-4		Y/X	94	21.5	43.7209	-4
Rec Freq		2.86659	x 10	-3		Rec Freq		2.80357	x 10	-3		Rec Freq		3.75	x 10	-3
STRAIN:	WT					STRAIN:	mot1-1033					STRAIN:	mob2-11
System	p313LZGAID + pRS416 (galactose)					System	p313LZGAID + pRS416 (galactose)					System	p313LZGAID + pRS416 (galactose)
	Recombinants	Totals	Rec freq	Exp.			Recombinants	Totals	Rec freq	Exp.			Recombinants	Totals	Rec freq	Exp.
dilution factor	40	40000	10000	x10		dilution factor	400	40000	10000	x10		dilution factor	400	40000	10000	x10
1	1190	86	138.372	-4		1	42	28	150	-4		1	75	172	43.6047	-4
2	1000	69	144.928	-4		2	43	33	130.303	-4		2	61	151	40.3974	-4
3	66	32	20.625	-4		3	20	18	111.111	-4		3	52	196	26.5306	-4
4	50	43	11.6279	-4		4	95	21	452.381	-4		4	154	121	127.273	-4
5	59	99	5.9596	-4		5	12	16	75	-4		5	109	247	44.1296	-4
6	45	56	8.03571	-4		6	37	13	284.615	-4		6	59	192	30.7292	-4
Y/X	62.5	64.1667	9.74026	-4		Y/X	39.5	21.5	183.721	-4		Y/X	68	179.833	37.8128	-4
Rec Freq		1.61265	x 10	-3		Rec Freq		1.40152	x 10	-2		Rec Freq		4.2001	x 10	-3
STRAIN:	WT					STRAIN:	mot1-1033					STRAIN:	mob2-11
System	p313LZGAID + pRS416 (galactose)					System	p313LZGAID + pRS416 (galactose)					System	p313LZGAID + pRS416 (galactose)
	Recombinants	Totals	Rec freq	Exp.			Recombinants	Totals	Rec freq	Exp.			Recombinants	Totals	Rec freq	Exp.
dilution factor	400	40000	10000	x10		dilution factor	400	40000	10000	x10		dilution factor	400	40000	10000	x10
1	18	186	9.67742	-4		1	600	36	1666.67	-4		1	29	137	21.1679	-4
2	44	122	36.0656	-4		2	58	35	165.714	-4		2	34	137	24.8175	-4
3	16	171	9.35673	-4		3	29	37	78.3784	-4		3	51	101	50.495	-4
4	9	88	10.2273	-4		4	76	52	146.154	-4		4	63	114	55.2632	-4
5	11	196	5.61224	-4		5	45	37	121.622	-4		5	19	105	18.0952	-4
6	42	172	24.4186	-4		6	48	29	165.517	-4		6	67	155	43.2258	-4
Y/X	17	155.833	10.9091	-4		Y/X	53	37.6667	140.708	-4		Y/X	42.5	124.833	34.0454	-4
Rec Freq		9.95235	x 10	-4		Rec Freq		1.55836	x 10	-2		Rec Freq		3.40217	x 10	-3
STRAIN:	WT					STRAIN:	mot1-1033					STRAIN:	mob2-11
System	p313LZGAID + pRS416 (galactose)					System	p313LZGAID + pRS416 (galactose)					System	p313LZGAID + pRS416 (galactose)
	Recombinants	Totals	Rec freq	Exp.			Recombinants	Totals	Rec freq	Exp.			Recombinants	Totals	Rec freq	Exp.
dilution factor	40	40000	10000	x10		dilution factor	400	40000	10000	x10		dilution factor	40	40000	10000	x10
1	134	77	17.4026	-4		1	33	24	137.5	-4		1	5	2	25	-4
2	142	82	17.3171	-4		2	32	14	228.571	-4		2	41	31	13.2258	-4
3	105	91	11.5385	-4		3	49	36	136.111	-4		3	140	32	43.75	-4
4	30	37	8.10811	-4		4	27	39	69.2308	-4		4	242	52	46.5385	-4
5	34	45	7.55556	-4		5	32	30	106.667	-4		5	163	41	39.7561	-4
6	95	66	14.3939	-4		6	150	36	416.667	-4		6	63	22	28.6364	-4
Y/X	100	66.3333	15.0754	-4		Y/X	32.5	29.8333	108.939	-4		Y/X	101.5	30	33.8333	-4
Rec Freq		1.29662	x 10	-3		Rec Freq		1.36806	x 10	-2		Rec Freq		3.41962	x 10	-3
STRAIN:	WT					STRAIN:	mot1-1033					STRAIN:	mob2-11
System	p313LZGAID + pRS416-GALRNH1 (galactose)					System	p313LZGAID + pRS416-GALRNH1 (galactose)					System	p313LZGAID + pRS416-GALRNH1 (galactose)
	Recombinants	Totals	Rec freq	Exp.			Recombinants	Totals	Rec freq	Exp.			Recombinants	Totals	Rec freq	Exp.
dilution factor	40	40000	10000	x10		dilution factor	40	4000	10000	x10		dilution factor	400	40000	10000	x10
1	34	80	4.25	-4		1	41	100	41	-4		1	58	231	25.1082	-4
2	62	68	9.11765	-4		2	34	69	49.2754	-4		2	96	139	69.0647	-4
3	32	56	5.71429	-4		3	12	41	29.2683	-4		3	46	221	20.8145	-4
4	40	69	5.7971	-4		4	41	96	42.7083	-4		4	40	238	16.8067	-4
5	90	26	34.6154	-4		5	52	72	72.2222	-4		5	13	174	7.47126	-4
6	156	28	55.7143	-4		6	45	94	47.8723	-4		6	52	199	26.1307	-4
Y/X	51	54.5	9.3578	-4		Y/X	41	78.6667	52.1186	-4		Y/X	49	200.333	24.4592	-4
Rec Freq		7.45737	x 10	-4		Rec Freq		4.52903	x 10	-3		Rec Freq		2.29614	x 10	-3
STRAIN:	WT					STRAIN:	mot1-1033					STRAIN:	mob2-11
System	p313LZGAID + pRS416-GALRNH1 (galactose)					System	p313LZGAID + pRS416-GALRNH1 (galactose)					System	p313LZGAID + pRS416-GALRNH1 (galactose)
	Recombinants	Totals	Rec freq	Exp.			Recombinants	Totals	Rec freq	Exp.			Recombinants	Totals	Rec freq	Exp.
dilution factor	40	40000	10000	x10		dilution factor	40	40000	10000	x10		dilution factor	400	40000	10000	x10
1	16	71	2.25352	-4		1	120	18	66.6667	-4		1	0	0	0	-4
2	44	113	3.89381	-4		2	65	11	59.0909	-4		2	33	412	8.00971	-4
3	59	137	4.30657	-4		3	35	16	21.875	-4		3	14	68	20.5882	-4
4	89	210	4.2381	-4		4	116	36	32.2222	-4		4	20	66	30.303	-4
5	62	82	7.56098	-4		5	66	8	82.5	-4		5	51	239	21.3389	-4
6	201	135	14.8889	-4		6	43	10	43	-4		6	23	116	19.8276	-4
Y/X	60.5	124.667	4.85294	-4		Y/X	65.5	16.5	39.697	-4		Y/X	21.5	150.167	14.3174	-4
Rec Freq		4.27233	x 10	-4		Rec Freq		5.10455	x 10	-3		Rec Freq		2.02079	x 10	-3
STRAIN:	WT					STRAIN:	mot1-1033					STRAIN:	mob2-11
System	p313LZGAID + pRS416-GALRNH1 (galactose)					System	p313LZGAID + pRS416-GALRNH1 (galactose)					System	p313LZGAID + pRS416-GALRNH1 (galactose)
	Recombinants	Totals	Rec freq	Exp.			Recombinants	Totals	Rec freq	Exp.			Recombinants	Totals	Rec freq	Exp.
dilution factor	40	40000	10000	x10		dilution factor	400	40000	10000	x10		dilution factor	40	40000	10000	x10
1	22	97	2.26804	-4		1	17	28	60.7143	-4		1	62	121	5.12397	-4
2	14	53	2.64151	-4		2	9	24	37.5	-4		2	38	23	16.5217	-4
3	225	32	70.3125	-4		3	8	22	36.3636	-4		3	86	106	8.11321	-4
4	9	90	1	-4		4	11	11	100	-4		4	77	45	17.1111	-4
5	8	58	1.37931	-4		5	14	23	60.8696	-4		5	114	21	54.2857	-4
6	9	29	3.10345	-4		6	9	20	45	-4		6	74	102	7.2549	-4
Y/X	11.5	59.8333	1.92201	-4		Y/X	10	21.3333	46.875	-4		Y/X	75.5	69.6667	10.8373	-4
Rec Freq		2.45478	x 10	-4		Rec Freq		5.28571	x 10	-3		Rec Freq		1.23175	x 10	-3

## Sheet: Fig 1C
pRs413 pRs416, pwj344
Rep	1	2	3
WT	10	12.987	13.6585
mot1-1033	15.2466	16.4609	16.1572
mob2-11	11.4679	13.3641	8.91089
pRs413-GALAID, pRs416, pwj344
Rep	1	2	3
WT	12.7451	16.6667	12.6214
mot1-1033	27	28.8462	31.1321
mob2-11	24.4898	24.1379	21.0784
pRs413-GALAID pRs416-RNH, pwj344
Rep	1	2	3
WT	19.2771	18.75	16.7939
mot1-1033	16.4557	19.8157	18.1818
mob2-11	12.037	8.3004	9.7561

## Sheet: Fig 1D
GCN4						PDC1						PDR5						SPF1
Rep1	Dilution factor	log2				Rep1	Dilution factor	log2				Rep1	Dilution factor	log2				Rep1	Dilution factor	log2
	250	7.96578					250	7.96578					250	7.96578					250	7.96578
	CT(Imput)	adjusted CT (Imput)	CT(IP)	percent IP			CT(Imput)	adjusted CT (Imput)	CT(IP)	percent IP			CT(Imput)	adjusted CT (Imput)	CT(IP)	percent IP			CT(Imput)	adjusted CT (Imput)	CT(IP)	percent IP
WT	21.0357	13.0699	24.0675	0.0489094		WT	20.2035	12.2377	23.0672	0.0549556		WT	22.3276	14.3618	23.9645	0.128618		WT	21.8037	13.8379	24.533	0.0603203
mot1-1033	24.3598	16.394	27.1912	0.0561986		mot1-1033	24.9087	16.9429	25.9436	0.195218		mot1-1033	26.4738	18.508	27.093	0.260413		mot1-1033	25.3604	17.3946	25.6689	0.322993
mob2-11	22.3787	14.4129	25.2986	0.0528534		mob2-11	22.0789	14.1131	24.1143	0.0975735		mob2-11	23.3831	15.4173	25.3485	0.102425		mob2-11	22.6695	14.7037	24.812	0.0905917
WT + RH	19.9665	12.0007	27.4861	0.0021798		WT + RH	19.891	11.9252	26.6759	0.00362756		WT + RH	21.4307	13.4649	27.8733	0.00459881		WT + RH	20.9338	12.968	26.5243	0.00830114
mot1-1033 + RH	24.0397	16.0739	30.5573	0.00436597		mot1-1033 + RH	24.3729	16.4072	29.6421	0.0103727		mot1-1033 + RH	26.4279	18.4622	31.4027	0.0127207		mot1-1033 + RH	24.4981	16.5323	27.6874	0.0438506
mob2-11 + RH	21.524	13.5582	29.1408	0.00203793		mob2-11 + RH	21.655	13.6893	27.5559	0.00669463		mob2-11 + RH	23.0329	15.0671	29.0232	0.00629217		mob2-11 + RH	22.5799	14.6141	28.1748	0.00827595
Rep2	Dilution factor	log2				Rep 2	Dilution factor	log2				Rep 2	Dilution factor	log2				Rep 2	Dilution factor	log2
	250	7.96578					250	7.96578					250	7.96578					250	7.96578
	CT(Imput)	adjusted CT (Imput)	CT(IP)	percent IP			CT(Imput)	adjusted CT (Imput)	CT(IP)	percent IP			CT(Imput)	adjusted CT (Imput)	CT(IP)	percent IP			CT(Imput)	adjusted CT (Imput)	CT(IP)	percent IP
WT	18.901	10.9353	17.4272	1.11106		WT	19.4398	11.474	17.9714	1.10688		WT	19.9592	11.9934	18.7938	0.897164		WT	22.0197	14.054	18.8822	3.51999
mot1-1033	20.1229	12.1571	18.0221	1.7158		mot1-1033	20.6619	12.6961	18.2938	2.06494		mot1-1033	21.4046	13.4388	19.1572	1.89932		mot1-1033	22.4959	14.5301	18.6094	5.91573
mob2-11	19.9039	11.9381	18.0604	1.43555		mob2-11	20.4233	12.4576	18.524	1.49218		mob2-11	21.3588	13.393	19.2798	1.69		mob2-11	22.4387	14.4729	19.0649	4.14621
WT + RH	20.2288	12.263	20.6062	0.307917		WT + RH	20.6826	12.7168	21.5767	0.215231		WT + RH	21.176	13.2102	22.9728	0.11513		WT + RH	22.2432	14.2775	21.996	0.474783
mot1-1033 + RH	18.6875	10.7217	21.0663	0.0769072		mot1-1033 + RH	18.9808	11.015	21.5567	0.0670851		mot1-1033 + RH	19.8203	11.8546	22.3162	0.0709149		mot1-1033 + RH	20.9625	12.9967	22.4513	0.142523
mob2-11 + RH	20.0977	12.1319	23.4934	0.0380071		mob2-11 + RH	20.4612	12.4954	23.7633	0.0405537		mob2-11 + RH	21.5765	13.6107	25.3743	0.0287617		mob2-11 + RH	21.8751	13.9094	24.9248	0.0483088
Rep 3	Dilution factor	log2				Rep 3	Dilution factor	log2				Rep3	Dilution factor	log2				Rep3	Dilution factor	log2
	250	7.96578					250	7.96578					250	7.96578					250	7.96578
	CT(Imput)	adjusted CT (Imput)	CT(IP)	percent IP			CT(Imput)	adjusted CT (Imput)	CT(IP)	percent IP			CT(Imput)	adjusted CT (Imput)	CT(IP)	percent IP			CT(Imput)	adjusted CT (Imput)	CT(IP)	percent IP
WT	20.1247	12.1589	19.7597	0.515168		WT	20.3297	12.3639	20.3158	0.403866		WT	23.5901	15.6243	21.2021	2.09372		WT	23.5359	15.5701	20.18	4.09526
mot1-1033	22.0307	14.0649	20.4273	1.21548		mot1-1033	22.4906	14.5248	21.18	0.992133		mot1-1033	26.3747	18.409	21.6867	10.3107		mot1-1033	25.1987	17.233	20.5625	9.94761
mob2-11	22.4168	14.451	20.1301	1.95172		mob2-11	22.9138	14.948	20.8685	1.65106		mob2-11	26.9858	19.02	21.5619	17.1717		mob2-11	24.7169	16.7511	20.4668	7.61141
WT + RH	20.6539	12.6882	22.3749	0.121339		WT + RH	20.6861	12.7203	22.7974	0.0925762		WT + RH	25.2219	17.2561	23.8067	1.06676		WT + RH	23.4767	15.511	23.1	0.519355
mot1-1033 + RH	22.6013	14.6356	22.452	0.443617		mot1-1033 + RH	23.0024	15.0366	22.9797	0.406342		mot1-1033 + RH	27.2786	19.3129	24.1779	3.43149		mot1-1033 + RH	24.6398	16.674	22.9372	1.30196
mob2-11 + RH	23.4875	15.5217	22.1347	1.02163		mob2-11 + RH	23.9089	15.9431	22.5047	1.05868		mob2-11 + RH	27.1087	19.1429	23.4056	5.20961		mob2-11 + RH	25.1661	17.2003	22.1935	3.13984
Rep 4	Dilution factor	log2				Rep 4	Dilution factor	log2				Rep4	Dilution factor	log2				Rep 4	Dilution factor	log2
	250	7.96578					250	7.96578					250	7.96578					250	7.96578
	CT(Imput)	adjusted CT (Imput)	CT(IP)	percent IP			CT(Imput)	adjusted CT (Imput)	CT(IP)	percent IP			CT(Imput)	adjusted CT (Imput)	CT(IP)	percent IP			CT(Imput)	adjusted CT (Imput)	CT(IP)	percent IP
WT	19.1468	11.181	18.6374	0.569391		WT	19.5758	11.6101	19.2316	0.507779		WT	21.1971	13.2313	19.7981	1.05486		WT	22.2658	22.2658	19.2528	807.246
mot1-1033	21.7009	13.7351	20.3092	1.0495		mot1-1033	22.7028	14.737	20.1049	2.42156		mot1-1033	23.4411	15.4753	20.9385	2.26682		mot1-1033	26.1548	26.1548	21.2539	2987.46
mob2-11	20.2445	12.2787	18.8192	1.07425		mob2-11	20.8865	12.9207	19.0051	1.47377		mob2-11	22.5124	14.5466	20.0929	2.14002		mob2-11	24.3238	24.3238	19.2493	3369.51
WT + RH	18.947	10.9813	20.2142	0.166195		WT + RH	19.7511	11.7854	20.607	0.22102		WT + RH	20.4978	12.5321	21.1318	0.257758		WT + RH	21.9188	21.9188	20.9134	200.755
mot1-1033 + RH	21.9204	13.9546	22.6449	0.242068		mot1-1033 + RH	22.9003	14.9345	23.7288	0.225236		mot1-1033 + RH	24.4672	16.5014	24.2167	0.475867		mot1-1033 + RH	25.0717	25.0717	23.8774	228.839
mob2-11 + RH	19.6072	11.6414	19.8937	0.327953		mob2-11 + RH	19.8708	11.905	20.2374	0.31024		mob2-11 + RH	21.6341	13.6683	21.0663	0.592902		mob2-11 + RH	23.22	23.22	20.815	529.665
Rep 5	Dilution factor	log2				Rep 5	Dilution factor	log2				Rep 5	Dilution factor	log2				Rep 5	Dilution factor	log2
	250	7.96578					250	7.96578					250	7.96578					250	7.96578
	CT(Imput)	adjusted CT (Imput)	CT(IP)	percent IP			CT(Imput)	adjusted CT (Imput)	CT(IP)	percent IP			CT(Imput)	adjusted CT (Imput)	CT(IP)	percent IP			CT(Imput)	adjusted CT (Imput)	CT(IP)	percent IP
WT	20.3176	12.3518	17.1226	3.66312		WT	20.2934	12.3276	17.3818	3.00964		WT	21.8873	13.9216	18.8986	3.17524		WT	21.6404	13.6746	18.1767	4.41294
mot1-1033	21.038	13.0722	17.0854	6.19289		mot1-1033	21.6782	13.7124	17.595	6.77971		mot1-1033	23.0735	15.1077	18.9677	6.88694		mot1-1033	22.9408	14.975	18.2919	10.0353
mob2-11	19.2368	11.271	17.0037	1.88056		mob2-11	19.9347	11.9689	17.3888	2.33599		mob2-11	21.1135	13.1477	18.8922	1.86534		mob2-11	21.1566	13.1908	18.3522	2.79416
WT + RH	20.0429	12.0771	17.9746	1.6776		WT + RH	20.5605	12.5947	18.8639	1.29655		WT + RH	21.8865	13.9207	20.0616	1.41716		WT + RH	20.88	12.9142	19.5554	1.00184
mot1-1033 + RH	20.8363	12.8705	17.7881	3.30857		mot1-1033 + RH	21.2372	13.2715	18.703	2.31713		mot1-1033 + RH	22.6789	14.7131	19.882	2.77983		mot1-1033 + RH	22.4924	14.5266	19.4857	3.21486
mob2-11 + RH	19.2105	11.2447	19.8526	0.256298		mob2-11 + RH	20.3589	12.3932	20.6389	0.329442		mob2-11 + RH	22.1659	14.2002	21.853	0.496914		mob2-11 + RH	20.8412	12.8754	21.8393	0.200255
Rep 6	Dilution factor	log2				Rep 6	Dilution factor	log2				Rep 6	Dilution factor	log2				Rep 6	Dilution factor	log2
	250	7.96578					250	7.96578					250	7.96578					250	7.96578
	CT(Imput)	adjusted CT (Imput)	CT(IP)	percent IP			CT(Imput)	adjusted CT (Imput)	CT(IP)	percent IP			CT(Imput)	adjusted CT (Imput)	CT(IP)	percent IP			CT(Imput)	adjusted CT (Imput)	CT(IP)	percent IP
WT	19.9562	11.9904	17.8409	1.73314		WT	21.0181	13.0523	18.7361	1.94534		WT	21.7691	13.8033	19.6646	1.72028		WT	20.6442	12.6784	18.2446	2.1107
mot1-1033	18.9291	10.9633	15.7909	3.52177		mot1-1033	19.9576	11.9919	16.593	4.12018		mot1-1033	20.8321	12.8663	17.5091	4.00275		mot1-1033	19.7404	11.7746	16.2278	4.56516
WT + RH	20.6051	12.6394	19.3773	0.936891		WT + RH	21.5553	13.5895	20.2293	1.00281		WT + RH	22.3738	14.408	21.4191	0.775241		WT + RH	21.3096	13.3438	20.1495	0.893884
mot1-1033 + RH	18.7459	10.7801	23.5034	0.0147886		mot1-1033 + RH	19.6402	11.6744	24.3016	0.0158067		mot1-1033 + RH	20.6816	12.7158	25.7875	0.0116153		mot1-1033 + RH	19.6105	11.6447	24.79	0.0110376

## Sheet: Fig 2A
LOW TRANSCRIPTION (pRS314-GLlacZ in glucose)
STRAIN:	W303					STRAIN:	W303
genotype	WT					genotype	mot1-1033
System	pRS314-GLlacZ					System	pRS314-GLlacZ
	Recombinants	Totals	Rec freq	Exp.			Recombinants	Totals	Rec freq	Exp.
dilution factor	40	40000	10000	x10		dilution factor	40	40000	10000	x10
1	150	153	9.80392	-4		1	89	26	34.2308	-4
2	84	163	5.15337	-4		2	64	13	49.2308	-4
3	93	73	12.7397	-4		3	108	16	67.5	-4
4	104	124	8.3871	-4		4	51	9	56.6667	-4
5	88	161	5.46584	-4		5	94	30	31.3333	-4
Y/X	93	134.8	6.89911	-4		6	44	17	25.8824	-4
Rec Freq		8.3871	x 10	-4		Y/X	76.5	18.5	41.3514	-4
						Rec Freq		4.17308	x 10	-3
STRAIN:	W303
genotype	WT					STRAIN:	W303
System	pRS314-GLlacZ					genotype	mot1-1033
	Recombinants	Totals	Rec freq	Exp.		System	pRS314-GLlacZ
dilution factor	40	40000	10000	x10			Recombinants	Totals	Rec freq	Exp.
1	99	151	6.55629	-4		dilution factor	40	4000	10000	x10
2	98	90	10.8889	-4		1	48	104	46.1538	-4
3	78	80	9.75	-4		2	38	32	118.75	-4
4	74	136	5.44118	-4		3	6	34	17.6471	-4
5	48	65	7.38462	-4		4	5	31	16.129	-4
6	96	74	12.973	-4		5	25	28	89.2857	-4
Y/X	87	99.3333	8.75839	-4		6	2	11	18.1818	-4
Rec Freq		8.56731	x 10	-4		Y/X	15.5	40	38.75	-4
						Rec Freq		3.21678	x 10	-3
STRAIN:	W303
genotype	WT
System	pRS314-GLlacZ					STRAIN:	W303
	Recombinants	Totals	Rec freq	Exp.		genotype	mot1-1033
dilution factor	40	40000	10000	x10		System	pRS314-GLlacZ
1	68	145	4.68966	-4			Recombinants	Totals	Rec freq	Exp.
2	56	81	6.91358	-4		dilution factor	40	40000	10000	x10
3	34	92	3.69565	-4		1	82	73	11.2329	-4
4	71	107	6.63551	-4		2	150	128	11.7188	-4
5	116	167	6.94611	-4		3	46	61	7.54098	-4
6	101	93	10.8602	-4		4	110	83	13.253	-4
Y/X	69.5	114.167	6.08759	-4		5	36	42	8.57143	-4
Rec Freq		6.77455	x 10	-4		6	62	59	10.5085	-4
						Y/X	72	74.3333	9.6861	-4
						Rec Freq		1.08707	x 10	-3
STRAIN:	W303
genotype	WT					STRAIN:	W303
System	pRS314-GLlacZ					genotype	mot1-1033
	Recombinants	Totals	Rec freq	Exp.		System	pRS314-GLlacZ
dilution factor	40	40000	10000	x10			Recombinants	Totals	Rec freq	Exp.
1	100	89	11.236	-4		dilution factor	40	40000	10000	x10
2	59	115	5.13043	-4		1	109	47	23.1915	-4
3	98	173	5.66474	-4		2	52	35	14.8571	-4
4	114	124	9.19355	-4		3	23	28	8.21429	-4
5	124	135	9.18519	-4		4	45	39	11.5385	-4
6	204	159	12.8302	-4		5	105	40	26.25	-4
Y/X	107	132.5	8.07547	-4		6	74	36	20.5556	-4
Rec Freq		9.18937	x 10	-4		Y/X	63	37.5	16.8	-4
						Rec Freq		1.77063	x 10	-3
MID TRANSCRIPTION (pSCh204 in glalactose)
STRAIN:	W303					STRAIN:	W303					STRAIN:	W303					STRAIN:	W303
genotype	WT					genotype	mot1-1033					genotype	WT					genotype	mot1-1033
System	psCh204 pRs316 rep1					System	psCh204 pRs316 rep1					System	psCh204 416GALRNH rep1					System	psCh204 416GALRNH rep1
	Recombinants	Totals	Rec freq	Exp.			Recombinants	Totals	Rec freq	Exp.			Recombinants	Totals	Rec freq	Exp.			Recombinants	Totals	Rec freq	Exp.
dilution factor	400	40000	10000	x10		dilution factor	40	40000	10000	x10		dilution factor	40	40000	10000	x10		dilution factor	40	40000	10000	x10
1	8	61	13.1148	-4		1	84	17	49.4118	-4		1	34	57	5.96491	-4		1	20	7	28.5714	-4
2	20	107	18.6916	-4		2	55	19	28.9474	-4		2	56	61	9.18033	-4		2	25	4	62.5	-4
3	19	108	17.5926	-4		3	130	21	61.9048	-4		3	101	99	10.202	-4		3	49	9	54.4444	-4
4	22	108	20.3704	-4		4	125	19	65.7895	-4		4	39	75	5.2	-4		4	5	6	8.33333	-4
5	11	71	15.493	-4		5	149	20	74.5	-4		5	63	102	6.17647	-4		5	1	7	1.42857	-4
6	43	55	78.1818	-4		6	106	24	44.1667	-4		6	29	41	7.07317	-4		6	1	2	5	-4
Y/X	19.5	85	22.9412	-4		Y/X	115.5	20	57.75	-4		Y/X	47.5	72.5	6.55172	-4		Y/X	12.5	5.83333	21.4286	-4
Rec Freq		1.81421	x 10	-3		Rec Freq		5.56583	x 10	-3		Rec Freq		6.62482	x 10	-4		Rec Freq		1.84524	x 10	-3
STRAIN:	W303					STRAIN:	W303					STRAIN:	W303					STRAIN:	W303
genotype	WT					genotype	mot1-1033					genotype	WT					genotype	mot1-1033
System	psCh204 pRs316 rep1					System	psCh204 pRs316 rep1					System	psCh204 416GALRNH rep1					System	psCh204 416GALRNH rep1
	Recombinants	Totals	Rec freq	Exp.			Recombinants	Totals	Rec freq	Exp.			Recombinants	Totals	Rec freq	Exp.			Recombinants	Totals	Rec freq	Exp.
dilution factor	40	40000	10000	x10		dilution factor	40	40000	10000	x10		dilution factor	40	40000	10000	x10		dilution factor	40	40000	10000	x10
1	71	63	11.2698	-4		1	65	10	65	-4		1	130	43	30.2326	-4		1	37	4	92.5	-4
2	800	121	66.1157	-4		2	57	11	51.8182	-4		2	23	70	3.28571	-4		2	7	5	14	-4
3	60	61	9.83607	-4		3	90	18	50	-4		3	48	77	6.23377	-4		3	20	6	33.3333	-4
4	34	69	4.92754	-4		4	87	12	72.5	-4		4	52	66	7.87879	-4		4	14	8	17.5	-4
5	121	55	22	-4		5	159	15	106	-4		5	84	109	7.70642	-4		5	59	3	196.667	-4
6	52	73	7.12329	-4		6	56	11	50.9091	-4		6	37	162	2.28395	-4		6	14	2	70	-4
Y/X	65.5	73.6667	8.8914	-4		Y/X	76	12.8333	59.2208	-4		Y/X	50	87.8333	5.6926	-4		Y/X	17	4.66667	36.4286	-4
Rec Freq		1.0553	x 10	-3		Rec Freq		5.84091	x 10	-3		Rec Freq		6.97009	x 10	-4		Rec Freq		5.16667	x 10	-3
STRAIN:	W303					STRAIN:	W303					STRAIN:	W303					STRAIN:	W303
genotype	WT					genotype	mot1-1033					genotype	WT					genotype	mot1-1033
System	psCh204 pRs316 rep1					System	psCh204 pRs316 rep1					System	psCh204 416GALRNH rep1					System	psCh204 416GALRNH rep1
	Recombinants	Totals	Rec freq	Exp.			Recombinants	Totals	Rec freq	Exp.			Recombinants	Totals	Rec freq	Exp.			Recombinants	Totals	Rec freq	Exp.
dilution factor	40	40000	10000	x10		dilution factor	40	40000	10000	x10		dilution factor	40	40000	10000	x10		dilution factor	40	40000	10000	x10
1	90	56	16.0714	-4		1	101	21	48.0952	-4		1	90	60	15	-4		1	78	12	65	-4
2	85	130	6.53846	-4		2	99	23	43.0435	-4		2	29	86	3.37209	-4		2	79	15	52.6667	-4
3	116	73	15.8904	-4		3	110	24	45.8333	-4		3	37	45	8.22222	-4		3	67	18	37.2222	-4
4	44	97	4.53608	-4		4	101	15	67.3333	-4		4	40	69	5.7971	-4		4	69	21	32.8571	-4
5	155	69	22.4638	-4		5	140	17	82.3529	-4		5	90	92	9.78261	-4		5	85	28	30.3571	-4
6	81	90	9	-4		6	90	18	50	-4		6	52	97	5.36082	-4		6	45	16	28.125	-4
Y/X	87.5	85.8333	10.1942	-4		Y/X	101	19.6667	51.3559	-4		Y/X	46	74.8333	6.14699	-4		Y/X	73.5	18.3333	40.0909	-4
Rec Freq		1.24452	x 10	-3		Rec Freq		4.90476	x 10	-3		Rec Freq		7.00966	x 10	-4		Rec Freq		3.50397	x 10	-3
HiGH TRANSCRIPTION (pRS314-GLlacZ in galactose)
STRAIN:	W303					STRAIN:	W303					STRAIN:	W303					STRAIN:	W303
genotype	WT					genotype	mot1-1033					genotype	WT					genotype	mot1-1033
System	pRS314-GLlacZ + pRs316					System	pRS314-GLlacZ + pRs316					System	pRS314-GLlacZ + 416GALRNH					System	gal rh rep1
		Totals	Rec freq	Exp.			Recombinants	Totals	Rec freq	Exp.			Recombinants	Totals	Rec freq	Exp.			Recombinants	Totals	Rec freq	Exp.
dilution factor	400	40000	10000	x10		dilution factor	40	4000	10000	x10		dilution factor	40	40000	10000	x10		dilution factor	40	4000	10000	x10
1	10	20	50	-4		1	66	41	160.976	-4		1	33	27	12.2222	-4		1	12	102	11.7647	-4
2	12	57	21.0526	-4		2	62	75	82.6667	-4		2	75	47	15.9574	-4		2	12	72	16.6667	-4
3	14	32	43.75	-4		3	29	102	28.4314	-4		3	30	13	23.0769	-4		3	65	35	185.714	-4
4	13	106	12.2642	-4		4	80	55	145.455	-4		4	23	6	38.3333	-4		4	34	161	21.118	-4
5	6	30	20	-4		5	16	72	22.2222	-4		5	87	28	31.0714	-4		5	31	44	70.4545	-4
6	3	40	7.5	-4		6	29	30	96.6667	-4		6	32	16	20	-4		6	6	30	20	-4
Y/X	11	47.5	23.1579	-4		Y/X	45.5	62.5	72.8	-4		Y/X	32.5	22.8333	14.2336	-4		Y/X	21.5	74	29.0541	-4
Rec Freq		2.05263	x 10	-3		Rec Freq		8.96667	x 10	-3		Rec Freq		2.15385	x 10	-3		Rec Freq		2.0559	x 10	-3
STRAIN:	W303					STRAIN:	W303					STRAIN:	W303					STRAIN:	W303
genotype	WT					genotype	mot1-1033					genotype	WT					genotype	mot1-1033
System	pRS314-GLlacZ + pRs316					System	pRS314-GLlacZ + pRs316					System	pRS314-GLlacZ + 416GALRNH					System	gal rh rep3 NEW
	Recombinants	Totals	Rec freq	Exp.			Recombinants	Totals	Rec freq	Exp.			Recombinants	Totals	Rec freq	Exp.			Recombinants	Totals	Rec freq	Exp.
dilution factor	400	40000	10000	x10		dilution factor	40	4000	10000	x10		dilution factor	40	40000	10000	x10		dilution factor	40	40000	10000	x10
1	4	57	7.01754	-4		1	7	13	53.8462	-4		1	80	17	47.0588	-4		1	181	13	139.231	-4
2	19	103	18.4466	-4		2	25	8	312.5	-4		2	60	42	14.2857	-4		2	98	21	46.6667	-4
3	34	75	45.3333	-4		3	17	22	77.2727	-4		3	67	27	24.8148	-4		3	73	9	81.1111	-4
4	8	49	16.3265	-4		4	18	7	257.143	-4		4	55	27	20.3704	-4		4	84	15	56	-4
5	3	44	6.81818	-4		5	24	20	120	-4		5	100	44	22.7273	-4		5	84	7	120	-4
6	3	15	20	-4		6	480	19	2526.32	-4		6	270	21	128.571	-4		6	108	17	63.5294	-4
Y/X	6	57.1667	10.4956	-4		Y/X	21	14.8333	141.573	-4		Y/X	73.5	29.6667	24.7753	-4		Y/X	91	13.6667	66.5854	-4
Rec Freq		1.73866	x 10	-3		Rec Freq		1.88571	x 10	-2		Rec Freq		2.3771	x 10	-3		Rec Freq		7.23203	x 10	-3
STRAIN:	W303					STRAIN:	W303					STRAIN:	W303					STRAIN:	W303
genotype	WT					genotype	mot1-1033					genotype	WT					genotype	mot1-1033
System	pRS314-GLlacZ + pRs316					System	pRS314-GLlacZ + pRs316					System	pRS314-GLlacZ + 416GALRNH					System	gal rh rep3 NEW
	Recombinants	Totals	Rec freq	Exp.			Recombinants	Totals	Rec freq	Exp.			Recombinants	Totals	Rec freq	Exp.			Recombinants	Totals	Rec freq	Exp.
dilution factor	40	40000	10000	x10		dilution factor	40	4000	10000	x10		dilution factor	40	40000	10000	x10		dilution factor	40	4000	10000	x10
1	141	182	7.74725	-4		1	82	39	210.256	-4		1	73	76	9.60526	-4		1	21	51	41.1765	-4
2	102	131	7.78626	-4		2	78	29	268.966	-4		2	77	62	12.4194	-4		2	50	83	60.241	-4
3	340	122	27.8689	-4		3	32	23	139.13	-4		3	630	90	70	-4		3	31	73	42.4658	-4
4	173	112	15.4464	-4		4	32	21	152.381	-4		4	60	69	8.69565	-4		4	111	81	137.037	-4
5	101	81	12.4691	-4		5	46	14	328.571	-4		5	41	49	8.36735	-4		5	52	80	65	-4
6	160	115	13.913	-4		6	220	133	165.414	-4		6	290	44	65.9091	-4		6	24	62	38.7097	-4
Y/X	150.5	123.833	12.1534	-4		Y/X	62	43.1667	143.629	-4		Y/X	75	65	11.5385	-4		Y/X	40.5	71.6667	56.5116	-4
Rec Freq		1.31911	x 10	-3		Rec Freq		1.87835	x 10	-2		Rec Freq		1.10123	x 10	-3		Rec Freq		5.13534	x 10	-3
STRAIN:	W303					STRAIN:	W303					STRAIN:	W303					STRAIN:	W303
genotype	WT					genotype	mot1-1033					genotype	WT					genotype	mot1-1033
System	pRS314-GLlacZ + pRs316					System	pRS314-GLlacZ + pRs316					System	pRS314-GLlacZ + 416GALRNH					System	gal rh rep3 NEW
	Recombinants	Totals	Rec freq	Exp.			Recombinants	Totals	Rec freq	Exp.			Recombinants	Totals	Rec freq	Exp.			Recombinants	Totals	Rec freq	Exp.
dilution factor	400	40000	10000	x10		dilution factor	40	4000	10000	x10		dilution factor	40	40000	10000	x10		dilution factor	40	40000	10000	x10
1	64	92	69.5652	-4		1	66	51	129.412	-4		1	107	125	8.56	-4		1	57	11	51.8182	-4
2	14	72	19.4444	-4		2	30	25	120	-4		2	209	122	17.1311	-4		2	54	16	33.75	-4
3	31	94	32.9787	-4		3	27	37	72.973	-4		3	227	181	12.5414	-4		3	114	30	38	-4
4	20	112	17.8571	-4		4	48	40	120	-4		4	91	131	6.94656	-4		4	115	27	42.5926	-4
5	22	101	21.7822	-4		5	31	25	124	-4		5	116	95	12.2105	-4		5	74	11	67.2727	-4
6	61	105	58.0952	-4		6	78	90	86.6667	-4		6	104	72	14.4444	-4		6	89	10	89	-4
Y/X	26.5	96	27.6042	-4		Y/X	39.5	44.6667	88.4328	-4		Y/X	111.5	121	9.21488	-4		Y/X	81.5	17.5	46.5714	-4
Rec Freq		2.73805	x 10	-3		Rec Freq		1.2	x 10	-2		Rec Freq		1.2376	x 10	-3		Rec Freq		4.72054	x 10	-3

## Sheet: Fig 2B
STRAIN:	W303					STRAIN:	W303					STRAIN:	W303						STRAIN:	W303					STRAIN:	W303					STRAIN:	W303
genotype	WGLNZ.1					genotype	WGLNZ.1					genotype	WGLNZ.1						genotype	WGLNZ.1 mot1-1033					genotype	WGLNZ.1 mot1-1033					genotype	WGLNZ.1 mot1-1033
System	pRs316 (glucose)					System	pRs316 (galactose)					System	416GALRNH (galactose)						System	pRs316					System	pRs316 (galactose)					System	416GALRNH (galactose)
	Recombinants	Totals	Rec freq	Exp.			Recombinants	Totals	Rec freq	Exp.			Recombinants	Totals	Rec freq	Exp.				Recombinants	Totals	Rec freq	Exp.			Recombinants	Totals	Rec freq	Exp.			Recombinants	Totals	Rec freq	Exp.
dilution factor	40	40000	10000	x10		dilution factor	400	40000	10000	x10		dilution factor	40	40000	10000	x10			dilution factor	40	40000	10000	x10		dilution factor	400	40000	10000	x10		dilution factor	40	40000	10000	x10
1	31	57	5.4386	-4		1	17	110	15.4545	-4		1	28	58	4.82759	-4			1	8	87	0.91954	-4		1	183	104	175.962	-4		1	29	35	8.28571	-4
2	35	153	2.28758	-4		2	5	73	6.84932	-4		2	17	59	2.88136	-4			2	21	56	3.75	-4		2	11	50	22	-4		2	60	25	24	-4
3	117	155	7.54839	-4		3	24	99	24.2424	-4		3	92	49	18.7755	-4			3	3	49	0.612245	-4		3	12	68	17.6471	-4		3	22	21	10.4762	-4
4	68	92	7.3913	-4		4	15	78	19.2308	-4		4	27	52	5.19231	-4			4	14	19	7.36842	-4		4	8	49	16.3265	-4		4	25	21	11.9048	-4
5	61	125	4.88	-4		5	6	38	15.7895	-4		5	34	49	6.93878	-4			5	23	73	3.15068	-4		5	32	65	49.2308	-4		5	15	44	3.40909	-4
6	78	127	6.14173	-4		6	9	55	16.3636	-4		6	126	66	19.0909	-4			6	52	113	4.60177	-4		6	8	33	24.2424	-4		6	69	35	19.7143	-4
Y/X	64.5	118.167	5.45839	-4		Y/X	12	75.5	15.894	-4		Y/X	31	55.5	5.58559	-4			Y/X	17.5	66.1667	2.64484	-4		Y/X	11.5	61.5	18.6992	-4		Y/X	27	30.1667	8.95028	-4
Rec Freq		5.79016	x 10	-4		Rec Freq		1.60766	x 10	-3		Rec Freq		6.06554	x 10	-4			Rec Freq		3.45034	x 10	-4		Rec Freq		2.31212	x 10	-3		Rec Freq		1.11905	x 10	-3
STRAIN:	W303					STRAIN:	W303					STRAIN:	W303						STRAIN:	W303					STRAIN:	W303					STRAIN:	W303
genotype	WGLNZ.1					genotype	WGLNZ.1					genotype	WGLNZ.1						genotype	WGLNZ.1 mot1-1033					genotype	WGLNZ.1 mot1-1033					genotype	416GALRNH (galactose)
System	pRs316 (glucose)					System	pRs316 (galactose)					System	416GALRNH (galactose)						System	pRs316					System	pRs316 (galactose)					System	R gal, rep1
	Recombinants	Totals	Rec freq	Exp.			Recombinants	Totals	Rec freq	Exp.			Recombinants	Totals	Rec freq	Exp.				Recombinants	Totals	Rec freq	Exp.			Recombinants	Totals	Rec freq	Exp.			Recombinants	Totals	Rec freq	Exp.
dilution factor	40	40000	10000	x10		dilution factor	400	40000	10000	x10		dilution factor	40	40000	10000	x10			dilution factor	40	40000	10000	x10		dilution factor	400	40000	10000	x10		dilution factor	40	40000	10000	x10
1	23	82	2.80488	-4		1	5	94	5.31915	-4		1	75	47	15.9574	-4			1	26	57	4.5614	-4		1	24	105	22.8571	-4		1	60	35	17.1429	-4
2	105	92	11.413	-4		2	24	107	22.4299	-4		2	31	57	5.4386	-4			2	3	183	0.163934	-4		2	8	61	13.1148	-4		2	32	33	9.69697	-4
3	35	76	4.60526	-4		3	12	76	15.7895	-4		3	92	82	11.2195	-4			3	2	23	0.869565	-4		3	11	31	35.4839	-4		3	34	51	6.66667	-4
4	28	83	3.37349	-4		4	14	110	12.7273	-4		4	229	88	26.0227	-4			4	2	40	0.5	-4		4	26	63	41.2698	-4		4	20	10	20	-4
5	117	106	11.0377	-4		5	8	69	11.5942	-4		5	31	79	3.92405	-4			Y/X	2.5	75.75	0.330033	-4		5	12	64	18.75	-4		5	8	23	3.47826	-4
6	105	95	11.0526	-4		6	11	139	7.91367	-4		6	82	28	29.2857	-4			Rec Freq		6.84783	x 10	-5		6	3	18	16.6667	-4		6	19	32	5.9375	-4
Y/X	70	89	7.86517	-4		Y/X	11.5	99.1667	11.5966	-4		Y/X	78.5	63.5	12.3622	-4									Y/X	11.5	57	20.1754	-4		Y/X	26	30.6667	8.47826	-4
Rec Freq		7.8215	x 10	-4		Rec Freq		1.21607	x 10	-3		Rec Freq		1.35885	x 10	-3			STRAIN:	W303					Rec Freq		2.08036	x 10	-3		Rec Freq		8.18182	x 10	-4
																			genotype	WGLNZ.1 mot1-1033
STRAIN:	W303					STRAIN:	W303					STRAIN:	W303						System	pRs316					STRAIN:	W303					STRAIN:	W303
genotype	WGLNZ.1					genotype	WGLNZ.1					genotype	WGLNZ.1							Recombinants	Totals	Rec freq	Exp.		genotype	WGLNZ.1 mot1-1033					genotype	416GALRNH (galactose)
System	pRs316 (glucose)					System	pRs316 (galactose)					System	416GALRNH (galactose)						dilution factor	40	40000	10000	x10		System	pRs316 (galactose)					System	R gal, rep1
	Recombinants	Totals	Rec freq	Exp.			Recombinants	Totals	Rec freq	Exp.			Recombinants	Totals	Rec freq	Exp.			1	13	74	1.75676	-4			Recombinants	Totals	Rec freq	Exp.			Recombinants	Totals	Rec freq	Exp.
dilution factor	40	40000	10000	x10		dilution factor	400	40000	10000	x10		dilution factor	400	40000	10000	x10			2	20	94	2.12766	-4		dilution factor	40	40000	10000	x10		dilution factor	40	40000	10000	x10
1	60	149	4.02685	-4		1	17	65	26.1538	-4		1	7	69	10.1449	-4			3	8	65	1.23077	-4		1	260	42	61.9048	-4		1	94	61	15.4098	-4
2	45	112	4.01786	-4		2	11	46	23.913	-4		2	2	39	5.12821	-4			4	16	84	1.90476	-4		2	68	47	14.4681	-4		2	23	21	10.9524	-4
3	47	102	4.60784	-4		3	9	83	10.8434	-4		3	11	102	10.7843	-4			5	10	60	1.66667	-4		3	77	42	18.3333	-4		3	32	58	5.51724	-4
4	43	48	8.95833	-4		4	6	76	7.89474	-4		4	2	24	8.33333	-4			6	6	52	1.15385	-4		4	190	44	43.1818	-4		4	107	43	24.8837	-4
5	41	74	5.54054	-4		5	16	133	12.0301	-4		5	12	35	34.2857	-4			Y/X	11.5	71.5	1.60839	-4		5	75	37	20.2703	-4		5	71	23	30.8696	-4
6	45	73	6.16438	-4		6	9	81	11.1111	-4		6	2	29	6.89655	-4			Rec Freq		1.71171	x 10	-4		6	33	42	7.85714	-4		6	37	42	8.80952	-4
Y/X	45	93	4.83871	-4		Y/X	10	80.6667	12.3967	-4		Y/X	4.5	49.6667	9.0604	-4									Y/X	76	42.3333	17.9528	-4		Y/X	54	41.3333	13.0645	-4
Rec Freq		5.07419	x 10	-4		Rec Freq		1.15706	x 10	-3		Rec Freq		9.23913	x 10	-4			STRAIN:	W303					Rec Freq		1.93018	x 10	-3		Rec Freq		1.31811	x 10	-3
																			genotype	WGLNZ.1 mot1-1033
STRAIN:	W303					STRAIN:	W303					STRAIN:	W303						System	pRs316					STRAIN:	W303					STRAIN:	W303
genotype	WGLNZ.1					genotype	WGLNZ.1					genotype	WGLNZ.1							Recombinants	Totals	Rec freq	Exp.		genotype	WGLNZ.1 mot1-1033					genotype	416GALRNH (galactose)
System	pRs316 (glucose)					System	pRs316 (galactose)					System	416GALRNH (galactose)						dilution factor	40	40000	10000	x10		System	pRs316 (galactose)					System	0 gal, rep1
	Recombinants	Totals	Rec freq	Exp.			Recombinants	Totals	Rec freq	Exp.			Recombinants	Totals	Rec freq	Exp.			1	3	22	1.36364	-4			Recombinants	Totals	Rec freq	Exp.			Recombinants	Totals	Rec freq	Exp.
dilution factor	40	40000	10000	x10		dilution factor	400	40000	10000	x10		dilution factor	40	40000	10000	x10			2	10	29	3.44828	-4		dilution factor	40	40000	10000	x10		dilution factor	400	40000	10000	x10
1	35	135	2.59259	-4		1	20	135	14.8148	-4		1	328	65	50.4615	-4			3	2	6	3.33333	-4		1	86	39	22.0513	-4		1	5.5	50	11	-4
2	45	92	4.8913	-4		2	16	137	11.6788	-4		2	61	67	9.10448	-4			4	2	17	1.17647	-4		2	32	15	21.3333	-4		2	20	40	50	-4
3	57	112	5.08929	-4		3	42	158	26.5823	-4		3	76	30	25.3333	-4			5	7	173	0.404624	-4		3	14	21	6.66667	-4		3	17	30	56.6667	-4
4	68	56	12.1429	-4		4	29	214	13.5514	-4		4	57	46	12.3913	-4			6	4	14	2.85714	-4		4	12	16	7.5	-4		4	55	69	79.7101	-4
5	69	80	8.625	-4		5	25	186	13.4409	-4		5	29	71	4.08451	-4			Y/X	3.5	43.5	0.804598	-4		5	84	25	33.6	-4		5	17	54	31.4815	-4
6	70	90	7.77778	-4		6	15	138	10.8696	-4		6	291	19	153.158	-4			Rec Freq		2.11039	x 10	-4		6	29	24	12.0833	-4		6	10	80	12.5	-4
Y/X	62.5	94.1667	6.63717	-4		Y/X	22.5	161.333	13.9463	-4		Y/X	68.5	49.6667	13.7919	-4									Y/X	30.5	23.3333	13.0714	-4		Y/X	17	53.8333	31.5789	-4
Rec Freq		6.43353	x 10	-4		Rec Freq		1.34961	x 10	-3		Rec Freq		1.88623	x 10	-3									Rec Freq		1.67083	x 10	-3		Rec Freq		4.07407	x 10	-3
						STRAIN:	W303					STRAIN:	W303
						genotype	WGLNZ.1					genotype	WGLNZ.1
						System	pRs316 (galactose)					System	416GALRNH (galactose)
							Recombinants	Totals	Rec freq	Exp.			Recombinants	Totals	Rec freq	Exp.
						dilution factor	400	40000	10000	x10		dilution factor	40	40000	10000	x10
						1	21	139	15.1079	-4		1	160	78	20.5128	-4
						2	17	125	13.6	-4		2	146	113	12.9204	-4
						3	18	156	11.5385	-4		3	83	95	8.73684	-4
						4	14	107	13.0841	-4		4	106	138	7.68116	-4
						5	12	139	8.63309	-4		5	119	108	11.0185	-4
						6	25	129	19.3798	-4		6	165	115	14.3478	-4
						Y/X	17.5	132.5	13.2075	-4		Y/X	132.5	107.833	12.2875	-4
						Rec Freq		1.33421	x 10	-3		Rec Freq		1.19694	x 10	-3

## Sheet: Fig 2C
Rep. 1
leu2 5'						lacz						leu2 3'
	CT(Imput)	adjusted CT (Imput)	CT(IP)	percent IP			CT(Imput)	adjusted CT (Imput)	CT(IP)	percent IP			CT(Imput)	adjusted CT (Imput)	CT(IP)	percent IP
wt 90	19.0067	19.0067	17.0033	400.93		wt 90	19.7125	19.7125	17.9115	348.453		wt 90	18.8901	18.8901	17.1541	333.119
mot1 90	20.6382	20.6382	17.606	818.057		mot1 90	20.7587	20.7587	18.5068	476.324		mot1 90	20.4885	20.4885	17.7177	682.473
wt 90 rh	18.791	18.791	20.9769	21.9779		wt 90 rh	19.292	19.292	21.8055	17.5127		wt 90 rh	18.757	18.757	20.803	24.2148
mot1 90 rh	19.8058	19.8058	22.7671	12.8397		mot1 90 rh	20.3264	20.3264	23.8016	8.99208		mot1 90 rh	19.9463	19.9463	22.4475	17.6623
Rep. 2
leu2 5'						lacz						leu2 3'
	CT(Imput)	adjusted CT (Imput)	CT(IP)	percent IP			CT(Imput)	adjusted CT (Imput)	CT(IP)	percent IP			CT(Imput)	adjusted CT (Imput)	CT(IP)	percent IP
wt 90 r3	20.883	12.92	17.788	3.42		wt 90	21.06	13.09	18.175	2.95		wt 90	21.96	13.99	17.957	6.41
mot1 90 r3	23.083	15.12	19.311	5.46		mot1 90	22.166	14.2	20.025	1.77		mot1 90	22.542	14.58	19.646	2.98
wt 90 r3 rh	20.804	12.84	21.434	0.26		wt 90 rh	21.19	13.22	21.185	0.4		wt 90 rh	21.168	13.2	20.639	0.58
mot1 90 r3 rh	22.266	14.3	24.041	0.12		mot1 90 rh	22.437	14.47	23.965	0.14		mot1 90 rh	22.212	14.25	23.004	0.23
Rep. 3
leu2 5'						lacz						leu2 3'
	CT(Imput)	adjusted CT (Imput)	CT(IP)	percent IP			CT(Imput)	adjusted CT (Imput)	CT(IP)	percent IP			CT(Imput)	adjusted CT (Imput)	CT(IP)	percent IP
wt 90	19.273	11.31	17.076	1.83		wt 90	20.096	12.13	18.147	1.54		wt 90	18.9764	11.01	16.9034	1.68
mot1 90	20.702	12.74	17.242	4.4		mot1 90	21.621	13.65	18.194	4.3		mot1 90	20.5017	12.54	17.19	3.97
wt 90 rh	19.181	11.22	20.316	0.18		wt 90 rh	20.09	12.12	21.519	0.15		wt 90 rh	18.941	10.98	20.2889	0.16
mot1 90 rh	22.501	14.54	19.755	2.68		mot1 90 rh	23.418	15.45	20.504	3.01		mot1 90 rh	21.8353	13.87	20.3839	1.09
Rep. 4
leu2 5'						lacz						leu2 3'
	CT(Imput)	adjusted CT (Imput)	CT(IP)	percent IP			CT(Imput)	adjusted CT (Imput)	CT(IP)	percent IP			CT(Imput)	adjusted CT (Imput)	CT(IP)	percent IP
wt 90	19.8867	11.92	18.1643	1.32		wt 90	21.045	13.08	19.218	1.42		wt 90	19.9585	11.99	18.2929	1.27
mot1 90	20.4479	12.48	18.8982	1.17		mot1 90	21.521	13.55	19.733	1.38		mot1 90	20.4573	12.49	18.998	1.1
wt 90 rh	19.7238	11.76	20.9627	0.17		wt 90 rh	21.016	13.05	21.518	0.28		wt 90 rh	20.2882	12.32	20.5923	0.32
mot1 90 rh	19.6821	11.72	21.7225	0.1		mot1 90 rh	20.289	12.32	22.4	0.09		mot1 90 rh	19.8253	11.86	21.3548	0.14
Rep. 5
leu2 5'						lacz						leu2 3'
	CT(Imput)	adjusted CT (Imput)	CT(IP)	percent IP			CT(Imput)	adjusted CT (Imput)	CT(IP)	percent IP			CT(Imput)	adjusted CT (Imput)	CT(IP)	percent IP
wt 90	19.4237	11.46	18.8571	0.59		wt 90	20.452	12.49	19.643	0.7		wt 90	19.5408	11.58	18.7491	0.69
mot1 90	21.1091	13.14	18.8807	1.87		mot1 90	22.193	14.23	19.82	2.07		mot1 90	21.2097	13.24	18.8658	2.03
wt 90 rh	19.9474	11.98	21.2095	0.17		wt 90 rh	20.336	12.37	21.819	0.14		wt 90 rh	19.94	11.97	20.9758	0.2
mot1 90 rh	20.8542	12.89	21.3121	0.29		mot1 90 rh	21.46	13.49	21.969	0.28		mot1 90 rh	20.9265	12.96	20.9655	0.39

## Sheet: Fig 2D
STRAIN:	W303					STRAIN:	W303					STRAIN:	W303					STRAIN:	W303					STRAIN:	W303					STRAIN:	W303					STRAIN:	W303					STRAIN:	W303					STRAIN:	W303
genotype	WT					genotype	mot1-1033					genotype	WT					genotype	WT					genotype	mot1-1033					genotype	mot1-1033					genotype	WT					genotype	WT					genotype	mot1-1033
System	pARSGLB-IN (glucose)					System	pARSGLB-IN (glucose)					System	pARSGLB-IN, pRS416					System	pARSGLB-IN, 416-GALRNH1					System	pARSGLB-IN, pRS416					System	pARSGLB-IN, 416-GALRNH1					System	pARSGLlacZ-IN pRs416					System	pARSGLlacZ-IN 416-GALRNH1					System	pARSGLlacZ-IN pRs416
	Recombinants	Totals	Rec freq	Exp.			Recombinants	Totals	Rec freq	Exp.			Recombinants	Totals	Rec freq	Exp.			Recombinants	Totals	Rec freq	Exp.			Recombinants	Totals	Rec freq	Exp.			Recombinants	Totals	Rec freq	Exp.			Recombinants	Totals	Rec freq	Exp.			Recombinants	Totals	Rec freq	Exp.			Recombinants
dilution factor	40	40000	10000	x10		dilution factor	40	40000	10000	x10		dilution factor	40	4000	10000	x10		dilution factor	40	4000	10000	x10		dilution factor	40	40000	10000	x10		dilution factor	40	40000	10000	x10		dilution factor	40	4000	10000	x10		dilution factor	40	4000	10000	x10		dilution factor	40
1	5	43	1.16279	-4		1	1	12	0.833333	-4		1	36	48	75	-4		1	10	48	20.8333	-4		1	11	2	55	-4		1	14	7	20	-4		1	160	88	181.818	-4		1	41	105	39.0476	-4		1	30
2	9	22	4.09091	-4		2	19	41	4.63415	-4		2	14	57	24.5614	-4		2	15	61	24.5902	-4		2	12	8	15	-4		2	4	2	20	-4		2	19	34	55.8824	-4		2	32	72	44.4444	-4		2	133
3	5	21	2.38095	-4		3	6	49	1.22449	-4		3	10	43	23.2558	-4		3	7	66	10.6061	-4		3	9	6	15	-4		3	14	8	17.5	-4		3	99	650	15.2308	-4		3	62	60	103.333	-4		3	62
4	7	22	3.18182	-4		4	48	12	40	-4		4	7	39	17.9487	-4		4	5	37	13.5135	-4		4	14	6	23.3333	-4		4	6	3	20	-4		4	71	58	122.414	-4		4	27	46	58.6957	-4		4	169
5	6	28	2.14286	-4		5	10	9	11.1111	-4		5	7	40	17.5	-4		5	8	22	36.3636	-4		5	12	2	60	-4		5	7	3	23.3333	-4		5	11	34	32.3529	-4		5	31	52	59.6154	-4		5	135
6	6	19	3.15789	-4		6	17	42	4.04762	-4		6	6	46	13.0435	-4		6	7	34	20.5882	-4		6	5	3	16.6667	-4		6	5	4	12.5	-4		6	67	105	63.8095	-4		6	32	88	36.3636	-4		6	200
Y/X	6	25.8333	2.32258	-4		Y/X	13.5	27.5	4.90909	-4		Y/X	8.5	45.5	18.6813	-4		Y/X	7.5	44.6667	16.791	-4		Y/X	11.5	4.5	25.5556	-4		Y/X	6.5	4.5	14.4444	-4		Y/X	69	161.5	42.7245	-4		Y/X	32	70.5	45.3901	-4		Y/X	134
Rec Freq		2.76942	x 10	-4		Rec Freq		4.34088	x 10	-4		Rec Freq		2.06023	x 10	-3		Rec Freq		2.07108	x 10	-3		Rec Freq		2	x 10	-3		Rec Freq		2	x 10	-3		Rec Freq		5.98459	x 10	-3		Rec Freq		5.157	x 10	-3		Rec Freq
STRAIN:	W303					STRAIN:	W303					STRAIN:	W303					STRAIN:	W303					STRAIN:	W303					STRAIN:	W303					STRAIN:	W303					STRAIN:	W303					STRAIN:	W303
genotype	WT					genotype	mot1-1033					genotype	WT					genotype	WT					genotype	mot1-1033					genotype	mot1-1033					genotype	WT					genotype	WT					genotype	mot1-1033
System	pARSGLB-IN (glucose)					System	pARSGLB-IN (glucose)					System	pARSGLB-IN, pRS416					System	pARSGLB-IN, 416-GALRNH1					System	pARSGLB-IN, pRS416					System	pARSGLB-IN, 416-GALRNH1					System	pARSGLlacZ-IN pRs416					System	pARSGLlacZ-IN 416-GALRNH1					System	pARSGLlacZ-IN pRs416
	Recombinants	Totals	Rec freq	Exp.			Recombinants	Totals	Rec freq	Exp.			Recombinants	Totals	Rec freq	Exp.			Recombinants	Totals	Rec freq	Exp.			Recombinants	Totals	Rec freq	Exp.			Recombinants	Totals	Rec freq	Exp.			Recombinants	Totals	Rec freq	Exp.			Recombinants	Totals	Rec freq	Exp.			Recombinants
dilution factor	40	40000	10000	x10		dilution factor	40	40000	10000	x10		dilution factor	40	4000	10000	x10		dilution factor	40	4000	10000	x10		dilution factor	40	4000	10000	x10		dilution factor	40	40000	10000	x10		dilution factor	40	4000	10000	x10		dilution factor	40	4000	10000	x10		dilution factor	400
1	9	33	2.72727	-4		1	10	18	5.55556	-4		1	9	88	10.2273	-4		1	13	58	22.4138	-4		1	32	90	35.5556	-4		1	8	9	8.88889	-4		1	19	44	43.1818	-4		1	60	48	125	-4		1	14
2	11	32	3.4375	-4		2	10	17	5.88235	-4		2	9	32	28.125	-4		2	3	33	9.09091	-4		2	15	48	31.25	-4		2	27	14	19.2857	-4		2	13	42	30.9524	-4		2	25	92	27.1739	-4		2	7
3	6	31	1.93548	-4		3	4	27	1.48148	-4		3	5	44	11.3636	-4		3	7	21	33.3333	-4		3	31	49	63.2653	-4		3	16	5	32	-4		3	26	24	108.333	-4		3	128	46	278.261	-4		3	11
4	13	56	2.32143	-4		4	10	29	3.44828	-4		4	10	33	30.303	-4		4	10	54	18.5185	-4		4	118	63	187.302	-4		4	17	4	42.5	-4		4	18	31	58.0645	-4		4	49	87	56.3218	-4		4	165
5	8	28	2.85714	-4		5	3	11	2.72727	-4		5	12	34	35.2941	-4		5	43	33	130.303	-4		5	6	23	26.087	-4		5	20	2	100	-4		5	17	41	41.4634	-4		5	34	48	70.8333	-4		5	41
6	25	65	3.84615	-4		6	12	9	13.3333	-4		6	7	40	17.5	-4		6	10	16	62.5	-4		6	21	77	27.2727	-4		6	8	6	13.3333	-4		6	22	37	59.4595	-4		6	14	61	22.9508	-4		6	32
Y/X	10	40.8333	2.44898	-4		Y/X	10	18.5	5.40541	-4		Y/X	9	45.1667	19.9262	-4		Y/X	10	35.8333	27.907	-4		Y/X	26	58.3333	44.5714	-4		Y/X	16.5	6.66667	24.75	-4		Y/X	18.5	36.5	50.6849	-4		Y/X	41.5	63.6667	65.1832	-4		Y/X	23
Rec Freq		2.79221	x 10	-4		Rec Freq		4.50192	x 10	-4		Rec Freq		2.28125	x 10	-3		Rec Freq		2.78736	x 10	-3		Rec Freq		3.34028	x 10	-3		Rec Freq		2.56429	x 10	-3		Rec Freq		5.06232	x 10	-3		Rec Freq		6.35776	x 10	-3		Rec Freq
STRAIN:	W303					STRAIN:	W303					STRAIN:	W303					STRAIN:	W303					STRAIN:	W303					STRAIN:	W303					STRAIN:	W303					STRAIN:	W303					STRAIN:	W303
genotype	WT					genotype	mot1-1033					genotype	WT					genotype	WT					genotype	mot1-1033					genotype	mot1-1033					genotype	WT					genotype	WT					genotype	mot1-1033
System	pARSGLB-IN (glucose)					System	pARSGLB-IN (glucose)					System	pARSGLB-IN, pRS416					System	pARSGLB-IN, 416-GALRNH1					System	pARSGLB-IN, pRS416					System	pARSGLB-IN, 416-GALRNH1					System	pARSGLlacZ-IN pRs416					System	pARSGLlacZ-IN 416-GALRNH1					System	pARSGLlacZ-IN pRs416
	Recombinants	Totals	Rec freq	Exp.			Recombinants	Totals	Rec freq	Exp.			Recombinants	Totals	Rec freq	Exp.			Recombinants	Totals	Rec freq	Exp.			Recombinants	Totals	Rec freq	Exp.			Recombinants	Totals	Rec freq	Exp.			Recombinants	Totals	Rec freq	Exp.			Recombinants	Totals	Rec freq	Exp.			Recombinants
dilution factor	40	40000	10000	x10		dilution factor	40	40000	10000	x10		dilution factor	40	4000	10000	x10		dilution factor	40	4000	10000	x10		dilution factor	40	4000	10000	x10		dilution factor	40	4000	10000	x10		dilution factor	40	4000	10000	x10		dilution factor	40	4000	10000	x10		dilution factor	40
1	30	58	5.17241	-4		1	35	4	87.5	-4		1	26	116	22.4138	-4		1	22	35	62.8571	-4		1	10	32	31.25	-4		1	7	25	28	-4		1	67	49	136.735	-4		1	24	53	45.283	-4		1	126
2	22	82	2.68293	-4		2	4	2	20	-4		2	33	83	39.759	-4		2	11	67	16.4179	-4		2	15	36	41.6667	-4		2	7	29	24.1379	-4		2	59	57	103.509	-4		2	32	52	61.5385	-4		2	99
3	87	114	7.63158	-4		3	1	3	3.33333	-4		3	113	63	179.365	-4		3	10	76	13.1579	-4		3	12	30	40	-4		3	3	40	7.5	-4		3	137	31	441.935	-4		3	42	61	68.8525	-4		3	150
4	79	164	4.81707	-4		4	2	5	4	-4		4	20	57	35.0877	-4		4	17	60	28.3333	-4		4	21	47	44.6809	-4		4	2	5	40	-4		4	83	33	251.515	-4		4	26	90	28.8889	-4		4	36
5	19	88	2.15909	-4		5	2	2	10	-4		5	29	54	53.7037	-4		5	49	51	96.0784	-4		5	9	32	28.125	-4		5	7	29	24.1379	-4		5	21	20	105	-4		5	19	27	70.3704	-4		5	117
6	21	69	3.04348	-4		6	2	5	4	-4		6	23	64	35.9375	-4		6	24	63	38.0952	-4		6	31	26	119.231	-4		6	61	24	254.167	-4		6	29	26	111.538	-4		6	14	44	31.8182	-4		6	66
Y/X	26	95.8333	2.71304	-4		Y/X	2	3.5	5.71429	-4		Y/X	27.5	72.8333	37.7574	-4		Y/X	19.5	58.6667	33.2386	-4		Y/X	13.5	33.8333	39.9015	-4		Y/X	7	25.3333	27.6316	-4		Y/X	63	36	175	-4		Y/X	25	54.5	45.8716	-4		Y/X	108
Rec Freq		3.93028	x 10	-4		Rec Freq		7	x 10	-4		Rec Freq		3.78483	x 10	-3		Rec Freq		3.32143	x 10	-3		Rec Freq		4.08333	x 10	-3		Rec Freq		2.6069	x 10	-3		Rec Freq		1.24137	x 10	-2		Rec Freq		5.34107	x 10	-3		Rec Freq
STRAIN:	W303					STRAIN:	W303					STRAIN:	W303					STRAIN:	W303					STRAIN:	W303					STRAIN:	W303
genotype	WT					genotype	mot1-1033					genotype	WT					genotype	WT					genotype	mot1-1033					genotype	mot1-1033
System	pARSGLB-IN (glucose)					System	pARSGLB-IN (glucose)					System	pARSGLB-IN, pRS416					System	pARSGLB-IN, 416-GALRNH1					System	pARSGLB-IN, pRS416					System	pARSGLB-IN, 416-GALRNH1
	Recombinants	Totals	Rec freq	Exp.			Recombinants	Totals	Rec freq	Exp.			Recombinants	Totals	Rec freq	Exp.			Recombinants	Totals	Rec freq	Exp.			Recombinants	Totals	Rec freq	Exp.			Recombinants	Totals	Rec freq	Exp.
dilution factor	40	40000	10000	x10		dilution factor	40	40000	10000	x10		dilution factor	40	4000	10000	x10		dilution factor	40	4000	10000	x10		dilution factor	40	40000	10000	x10		dilution factor	40	4000	10000	x10
1	21	44	4.77273	-4		1	4	4	10	-4		1	19	75	25.3333	-4		1	10	33	30.303	-4		1	81	19	42.6316	-4		1	8	21	38.0952	-4
2	34	58	5.86207	-4		2	2	3	6.66667	-4		2	32	77	41.5584	-4		2	10	43	23.2558	-4		2	123	24	51.25	-4		2	10	24	41.6667	-4
3	15	84	1.78571	-4		3	9	13	6.92308	-4		3	40	106	37.7358	-4		3	11	41	26.8293	-4		3	55	22	25	-4		3	11	29	37.931	-4
4	50	132	3.78788	-4		4	3	2	15	-4		4	18	67	26.8657	-4		4	17	51	33.3333	-4		4	79	18	43.8889	-4		4	12	43	27.907	-4
5	13	29	4.48276	-4		5	2	7	2.85714	-4		5	19	46	41.3043	-4		5	10	32	31.25	-4		5	32	19	16.8421	-4		5	5	12	41.6667	-4
6	2	83	0.240964	-4		6	4	5	8	-4		6	27	80	33.75	-4		6	4	15	26.6667	-4		6	35	15	23.3333	-4		6	3	26	11.5385	-4
Y/X	18	71.6667	2.51163	-4		Y/X	3.5	5.66667	6.17647	-4		Y/X	23	75.1667	30.5987	-4		Y/X	10	35.8333	27.907	-4		Y/X	67	19.5	34.359	-4		Y/X	9	25.8333	34.8387	-4
Rec Freq		4.13532	x 10	-4		Rec Freq		7.46154	x 10	-4		Rec Freq		3.57429	x 10	-3		Rec Freq		2.85661	x 10	-3		Rec Freq		3.38158	x 10	-3		Rec Freq		3.80131	x 10	-3
[truncated: 8 more columns]

## Sheet: Fig 2E
STRAIN:	W303					STRAIN:	W303					STRAIN:	W303					STRAIN:	W303
genotype	WT					genotype	WT					genotype	mot1-1033					genotype	mot1-1033
System	LY, pRs316					System	LY, 416-GALRNH1					System	LY, pRs316					System	LY, 416-GALRNH1
	Recombinants	Totals	Rec freq	Exp.			Recombinants	Totals	Rec freq	Exp.			Recombinants	Totals	Rec freq	Exp.			Recombinants	Totals	Rec freq	Exp.
dilution factor	40	40000	10000	x10		dilution factor	40	40000	10000	x10		dilution factor	400	40000	10000	x10		dilution factor	40	40000	10000	x10
1	63	106	5.9434	-4		1	167	176	9.48864	-4		1	8	65	12.3077	-4		1	90	63	14.2857	-4
2	140	146	9.58904	-4		2	260	131	19.8473	-4		2	8	11	72.7273	-4		2	360	58	62.069	-4
3	950	148	64.1892	-4		3	106	157	6.75159	-4		3	12	16	75	-4		3	75	32	23.4375	-4
4	59	106	5.56604	-4		4	105	159	6.60377	-4		4	28	42	66.6667	-4		4	120	44	27.2727	-4
5	30	122	2.45902	-4		5	82	94	8.7234	-4		5	5	20	25	-4		5	120	39	30.7692	-4
6	109	160	6.8125	-4		6	77	140	5.5	-4		6	24	50	48	-4		6	150	58	25.8621	-4
Y/X	86	131.333	6.54822	-4		Y/X	105.5	142.833	7.38623	-4		Y/X	10	34	29.4118	-4		Y/X	120	49	24.4898	-4
Rec Freq		6.37795	x 10	-4		Rec Freq		7.7375	x 10	-4		Rec Freq		5.73333	x 10	-3		Rec Freq		2.65674	x 10	-3
STRAIN:	W303					STRAIN:	W303					STRAIN:	W303					STRAIN:	W303
genotype	WT					genotype	WT					genotype	mot1-1033					genotype	mot1-1033
System	LY, pRs316					System	LY, 416-GALRNH1					System	LY, pRs316					System	LY, 416-GALRNH1
	Recombinants	Totals	Rec freq	Exp.			Recombinants	Totals	Rec freq	Exp.			Recombinants	Totals	Rec freq	Exp.			Recombinants	Totals	Rec freq	Exp.
dilution factor	40	40000	10000	x10		dilution factor	400	40000	10000	x10		dilution factor	400	40000	10000	x10		dilution factor	40	40000	10000	x10
1	150	130	11.5385	-4		1	35	293	11.9454	-4		1	19	39	48.7179	-4		1	121	44	27.5	-4
2	140	142	9.85915	-4		2	26	198	13.1313	-4		2	32	103	31.068	-4		2	173	153	11.3072	-4
3	104	120	8.66667	-4		3	36	205	17.561	-4		3	8	17	47.0588	-4		3	181	11	164.545	-4
4	45	104	4.32692	-4		4	16	203	7.88177	-4		4	12	83	14.4578	-4		4	99	45	22	-4
5	120	142	8.4507	-4		5	210	141	148.936	-4		5	48	31	154.839	-4		5	74	27	27.4074	-4
6	72	73	9.86301	-4		6	8	126	6.34921	-4		6	24	62	38.7097	-4		6	202	269	7.50929	-4
Y/X	112	118.5	9.45148	-4		Y/X	30.5	194.333	15.6947	-4		Y/X	21.5	55.8333	38.5075	-4		Y/X	147	91.5	16.0656	-4
Rec Freq		9.26291	x 10	-4		Rec Freq		1.25384	x 10	-3		Rec Freq		4.28843	x 10	-3		Rec Freq		2.47037	x 10	-3
STRAIN:	W303					STRAIN:	W303					STRAIN:	W303					STRAIN:	W303
genotype	WT					genotype	WT					genotype	mot1-1033					genotype	mot1-1033
System	LY, pRs316	11				System	LY, 416-GALRNH1					System	LY, pRs316					System	LY, 416-GALRNH1
	Recombinants	Totals	Rec freq	Exp.			Recombinants	Totals	Rec freq	Exp.			Recombinants	Totals	Rec freq	Exp.			Recombinants	Totals	Rec freq	Exp.
dilution factor	40	40000	10000	x10		dilution factor	400	40000	10000	x10		dilution factor	40	4000	10000	x10		dilution factor	40	40000	10000	x10
1	110	96	11.4583	-4		1	22	141	15.6028	-4		1	45	71	63.3803	-4		1	108	77	14.026	-4
2	117	112	10.4464	-4		2	23	197	11.6751	-4		2	112	210	53.3333	-4		2	149	30	49.6667	-4
3	118	120	9.83333	-4		3	10	111	9.00901	-4		3	410	130	315.385	-4		3	181	21	86.1905	-4
4	150	101	14.8515	-4		4	27	139	19.4245	-4		4	61	100	61	-4		4	128	30	42.6667	-4
5	121	115	10.5217	-4		5	19	191	9.94764	-4		5	49	63	77.7778	-4		5	149	80	18.625	-4
6	148	119	12.437	-4		6	16	334	4.79042	-4		6	62	200	31	-4		6	66	41	16.0976	-4
Y/X	119.5	110.5	10.8145	-4		Y/X	20.5	185.5	11.0512	-4		Y/X	61.5	129	47.6744	-4		Y/X	138.5	46.5	29.7849	-4
Rec Freq		1.099	x 10	-3		Rec Freq		1.08114	x 10	-3		Rec Freq		6.21901	x 10	-3		Rec Freq		3.06458	x 10	-3
STRAIN:	W303					STRAIN:	W303					STRAIN:	W303					STRAIN:	W303
genotype	WT					genotype	WT					genotype	mot1-1033					genotype	mot1-1033
System	LY, pRs316	17				System	LY, 416-GALRNH1					System	LY, pRs316					System	LY, 416-GALRNH1
	Recombinants	Totals	Rec freq	Exp.			Recombinants	Totals	Rec freq	Exp.			Recombinants	Totals	Rec freq	Exp.			Recombinants	Totals	Rec freq	Exp.
dilution factor	40	40000	10000	x10		dilution factor	400	40000	10000	x10		dilution factor	40	4000	10000	x10		dilution factor	40	40000	10000	x10
1	291	168	17.3214	-4		1	93	278	33.4532	-4		1	62	82	75.6098	-4		1	59	39	15.1282	-4
2	279	150	18.6	-4		2	16	255	6.27451	-4		2	230	140	164.286	-4		2	210	71	29.5775	-4
3	238	141	16.8794	-4		3	27	141	19.1489	-4		3	470	100	470	-4		3	350	56	62.5	-4
4	193	162	11.9136	-4		4	20	216	9.25926	-4		4	46	35	131.429	-4		4	101	66	15.303	-4
5	233	155	15.0323	-4		5	69	160	43.125	-4		5	31	130	23.8462	-4		5	180	44	40.9091	-4
6	275	149	18.4564	-4		6	27	240	11.25	-4		6	73	100	73	-4		6	191	50	38.2	-4
Y/X	256.5	154.167	16.6378	-4		Y/X	27	215	12.5581	-4		Y/X	67.5	97.8333	68.9949	-4		Y/X	185.5	54.3333	34.1411	-4
Rec Freq		1.71004	x 10	-3		Rec Freq		1.51995	x 10	-3		Rec Freq		1.03519	x 10	-2		Rec Freq		3.38887	x 10	-3

[truncated: 20 more sheets: Fig 3A, Fig 3C, Fig 4A, Fig 4C & S6C, Fig 5A, Fig 5B, S2A Fig, S2B Fig, S2C Fig, S3A Fig, S3B Fig, S3C Fig, S4A Fig, S4B Fig, S4C Fig, S4D Fig, S5A Fig, S5B Fig, S5C Fig, S6B Fig]
